# Supplementary material for: Mining Drug-Target Associations in Cancer: Analysis of Gene Expression and Drug Activity Correlations
Source: Biomolecules. 2020 Apr 25;10(5):667. doi: 10.3390/biom10050667 (PMC7277587; doi:10.3390/biom10050667)
Supplement: Supplementary file 1 [file biomolecules-10-00667-s001.zip]

Archive with 1 entries (1 files):
- biomolecules-682522-SI.xlsx
