# Supplementary material for: Mining Drug-Target Associations in Cancer: Analysis of Gene Expression and Drug Activity Correlations
Source: Biomolecules. 2020 Apr 25;10(5):667. doi: 10.3390/biom10050667 (PMC7277587; doi:10.3390/biom10050667)
Supplement: Supplementary file 1 [file biomolecules-10-00667-s001.zip › biomolecules-682522-SI.xlsx]

## Sheet: SuppTab S1. 1,007 corr
DRUG_name	NSC	Node.type.1	GENE_symbol	Node.type.2	Pearson.p-value	Pearson.corr	Spearman.p-value	Spearman.corr	Role.in.Cancer
Abiraterone	749226	drug	CEP89	gene	0.00569912	0.429342	0.00309425	0.456145	fusion
Abiraterone	749226	drug	COL1A1	gene	0.00463987	0.438605	0.00424933	0.442489	fusion
Abiraterone	749226	drug	COL2A1	gene	0.00935712	0.410936	0.0240933	0.360672	fusion
Abiraterone	749226	drug	COL3A1	gene	0.00793408	0.413886	0.00724432	0.418205	fusion
Abiraterone	749226	drug	HLA-A	gene	0.0287659	0.34596	0.0198701	0.366904	fusion
Abiraterone	749226	drug	JAZF1	gene	0.0180337	0.372185	0.0236274	0.357261	fusion
Abiraterone	749226	drug	PDE4DIP	gene	0.025005	0.354045	0.00479335	0.437155	fusion
Abiraterone	749226	drug	TPM4	gene	0.0040554	0.444535	0.00599518	0.427021	fusion
Abiraterone	749226	drug	FLNA	gene	0.0278505	0.347843	0.00569516	0.429373	NA
Abiraterone	749226	drug	ITGAV	gene	0.0218006	0.361775	0.0155534	0.380088	NA
Abiraterone	749226	drug	CALR	gene	0.0321688	0.339366	0.0190933	0.369085	oncogene
Abiraterone	749226	drug	IL6ST	gene	0.00874415	0.409207	0.00640445	0.423971	oncogene
Abiraterone	749226	drug	JUN	gene	0.0215136	0.362513	0.0258945	0.352046	oncogene
Abiraterone	749226	drug	PRKACA	gene	0.000238516	0.549735	0.000158543	0.562435	oncogene
Abiraterone	749226	drug	SKI	gene	0.0160207	0.378521	0.0190993	0.369068	oncogene
Abiraterone	749226	drug	ACKR3	gene	0.019992	0.366568	0.0223269	0.360443	oncogene, fusion
Abiraterone	749226	drug	BCL3	gene	0.0141054	0.385208	0.005371	0.432039	oncogene, fusion
Abiraterone	749226	drug	CREB3L2	gene	0.00278499	0.460558	0.00165621	0.48153	oncogene, fusion
Abiraterone	749226	drug	HOXD11	gene	0.0011638	0.495053	0.0019753	0.474567	oncogene, fusion
Abiraterone	749226	drug	MAF	gene	0.0178895	0.372619	0.0253074	0.353359	oncogene, fusion
Abiraterone	749226	drug	MAML2	gene	0.0243622	0.355527	0.0299724	0.343552	oncogene, fusion
Abiraterone	749226	drug	MN1	gene	0.00360217	0.449671	0.00451819	0.439783	oncogene, fusion
Abiraterone	749226	drug	PDGFRB	gene	0.0197816	0.367149	0.00831078	0.411661	oncogene, fusion
Abiraterone	749226	drug	PIM1	gene	0.0176598	0.373315	0.0222228	0.360705	oncogene, fusion
Abiraterone	749226	drug	ROS1	gene	0.00162313	0.48803	0.00348155	0.456582	oncogene, fusion
Abiraterone	749226	drug	BCORL1	gene	0.0249398	0.354194	0.0343036	0.335517	oncogene, TSG
Abiraterone	749226	drug	NOTCH2	gene	0.012171	0.392794	0.014699	0.383058	oncogene, TSG
Abiraterone	749226	drug	FOXO3	gene	0.0090825	0.407362	0.0324418	0.338862	oncogene, TSG, fusion
Abiraterone	749226	drug	RUNX1T1	gene	0.00453241	0.439644	0.0285232	0.346454	oncogene, TSG, fusion
Abiraterone	749226	drug	FAT4	gene	0.0235413	0.357467	0.0136588	0.386877	TSG
Abiraterone	749226	drug	PRDM1	gene	0.0292867	0.34491	0.0212628	0.363165	TSG
Abiraterone	749226	drug	SOCS1	gene	0.00135785	0.48921	0.00162633	0.482242	TSG
Abiraterone	749226	drug	TMEM127	gene	0.0193739	0.368289	0.0311958	0.34119	TSG
Abiraterone	749226	drug	CAMTA1	gene	0.0326486	0.338483	0.0230633	0.358623	TSG, fusion
Abiraterone	749226	drug	CDH11	gene	0.0228482	0.35915	0.00176891	0.478945	TSG, fusion
Abiraterone	749226	drug	CLTCL1	gene	0.0244181	0.355397	0.0195455	0.367806	TSG, fusion
Abiraterone	749226	drug	CREB3L1	gene	0.0012383	0.492714	0.00103473	0.499437	TSG, fusion
Abiraterone	749226	drug	NDRG1	gene	0.0105575	0.39995	0.00740285	0.417182	TSG, fusion
Abiraterone	749226	drug	NRG1	gene	0.00566575	0.42961	0.00550064	0.430957	TSG, fusion
Actinomycin D	3053	drug	C2orf44	gene	0.00245771	0.38395	0.00151233	0.400667	fusion
Actinomycin D	3053	drug	CNTRL	gene	0.00473945	0.359874	0.00220244	0.387801	fusion
Actinomycin D	3053	drug	LCP1	gene	0.00511142	0.356985	0.00461229	0.360908	fusion
Actinomycin D	3053	drug	BCLAF1	gene	0.00485518	0.358955	0.000843258	0.419701	NA
Actinomycin D	3053	drug	CHD4	gene	0.00153342	0.400202	0.000208031	0.461243	oncogene
Actinomycin D	3053	drug	SF3B1	gene	0.00882313	0.335295	0.000951187	0.415867	oncogene
Actinomycin D	3053	drug	USP8	gene	0.00310637	0.375567	0.00562053	0.353317	oncogene
Actinomycin D	3053	drug	DDX5	gene	0.000356281	0.449396	3.03005e-05	0.514766	oncogene, fusion
Actinomycin D	3053	drug	EWSR1	gene	0.00700861	0.344624	0.000580286	0.431322	oncogene, fusion
Actinomycin D	3053	drug	MYB	gene	0.00188582	0.393175	5.42333e-05	0.4967	oncogene, fusion
Actinomycin D	3053	drug	BRCA1	gene	0.00453337	0.361562	0.00726202	0.343203	TSG
Actinomycin D	3053	drug	PHF6	gene	0.00250302	0.383304	0.000929778	0.416595	TSG
Actinomycin D	3053	drug	RAD17	gene	0.00789803	0.339817	0.00791159	0.339748	TSG
Afatinib	750691	drug	LASP1	gene	0.0015896	0.405498	0.000300446	0.457981	fusion
Afatinib	750691	drug	MPL	gene	0.000437022	0.446888	0.000240353	0.464412	oncogene
Afatinib	750691	drug	ERBB2	gene	0.000171307	0.473936	0.000557263	0.439487	oncogene, fusion
Afatinib	750691	drug	PDGFB	gene	0.000167086	0.474627	7.21377e-05	0.497061	oncogene, fusion
Afatinib	750691	drug	ERBB4	gene	0.00275428	0.386154	0.0027577	0.386109	oncogene, TSG
Afatinib	750691	drug	PAX5	gene	0.0047649	0.365646	0.00180375	0.401151	oncogene, TSG, fusion
Afatinib	750691	drug	ELF3	gene	0.000696956	0.432524	0.000102733	0.487806	TSG
Afatinib	750691	drug	MGMT	gene	0.00535665	0.361093	0.00399054	0.372425	TSG
Afatinib	750691	drug	SLC34A2	gene	0.000220342	0.466883	0.00583547	0.357721	TSG, fusion
Allopurinol	1390	drug	SS18	gene	0.00113756	0.413371	0.0004326	0.443642	fusion
Allopurinol	1390	drug	BCL2L12	gene	0.00447607	0.365011	0.00110737	0.414252	oncogene
Allopurinol	1390	drug	HMGA1	gene	0.00200874	0.394162	0.000757422	0.426448	oncogene, fusion
Allopurinol	1390	drug	PLAG1	gene	0.00954812	0.334786	0.00606344	0.353242	oncogene, fusion
Allopurinol	1390	drug	TEC	gene	5.78529e-05	0.498851	9.86893e-05	0.485087	oncogene, fusion
Allopurinol	1390	drug	TRIM27	gene	0.00782115	0.343027	0.00545076	0.357422	oncogene, fusion
Allopurinol	1390	drug	KMT2D	gene	0.00045434	0.442173	0.0042532	0.36695	oncogene, TSG
Allopurinol	1390	drug	AXIN1	gene	0.00068308	0.429688	0.000202892	0.465534	TSG
Allopurinol	1390	drug	LARP4B	gene	0.000219215	0.463362	0.000335534	0.451154	TSG
Allopurinol	1390	drug	MAX	gene	0.00562144	0.356217	0.00523002	0.359029	TSG
Allopurinol	1390	drug	MEN1	gene	0.00606002	0.353264	0.00722445	0.346247	TSG
Allopurinol	1390	drug	MGMT	gene	0.00405569	0.368744	0.00856302	0.339311	TSG
Allopurinol	1390	drug	FHIT	gene	0.00526948	0.358737	0.0064737	0.350646	TSG, fusion
Arsenic trioxide	92859	drug	LCP1	gene	0.000192638	0.466981	0.000427228	0.444016	fusion
Arsenic trioxide	92859	drug	MSN	gene	0.00173544	0.399211	0.00366571	0.372527	fusion
Arsenic trioxide	92859	drug	NONO	gene	0.00132164	0.408412	0.000428996	0.443892	fusion
Arsenic trioxide	92859	drug	PDE4DIP	gene	0.00199128	0.394465	0.00119452	0.411764	fusion
Arsenic trioxide	92859	drug	RBM15	gene	0.00593127	0.357076	0.00728089	0.348839	fusion
Arsenic trioxide	92859	drug	SEPT6	gene	1.816e-05	0.526824	0.00012264	0.479315	fusion
Arsenic trioxide	92859	drug	CALR	gene	0.00169763	0.399965	0.00150733	0.404004	oncogene
Arsenic trioxide	92859	drug	CHD4	gene	0.00535512	0.358111	0.00607851	0.353144	oncogene
Arsenic trioxide	92859	drug	FUBP1	gene	0.00538209	0.357915	0.00348817	0.374368	oncogene
Arsenic trioxide	92859	drug	NRAS	gene	0.00766929	0.343826	0.0039118	0.370101	oncogene
Arsenic trioxide	92859	drug	BRD4	gene	0.00571608	0.355563	0.0017889	0.39817	oncogene, fusion
Arsenic trioxide	92859	drug	PLCG1	gene	0.00889771	0.337725	0.00508736	0.3601	oncogene, fusion
Arsenic trioxide	92859	drug	DAXX	gene	0.00303579	0.379465	0.00421009	0.367335	oncogene, TSG
Arsenic trioxide	92859	drug	TET1	gene	0.00125155	0.410223	0.00378847	0.371299	oncogene, TSG, fusion
Arsenic trioxide	92859	drug	TRIM24	gene	0.000574684	0.435037	0.00234741	0.388695	oncogene, TSG, fusion
Arsenic trioxide	92859	drug	AMER1	gene	0.00680648	0.351569	0.00157041	0.405913	TSG
Arsenic trioxide	92859	drug	MED12	gene	0.00113903	0.413328	0.0030888	0.378834	TSG
Arsenic trioxide	92859	drug	PHF6	gene	0.00685308	0.34837	0.00810403	0.341575	TSG
Arsenic trioxide	92859	drug	PTPRC	gene	6.59272e-05	0.495538	0.000773633	0.42578	TSG
Arsenic trioxide	92859	drug	ZMYM3	gene	0.00811358	0.341527	0.00120248	0.411545	TSG
Arsenic trioxide	92859	drug	ZRSR2	gene	0.003895	0.370262	0.00533409	0.358264	TSG
Arsenic trioxide	92859	drug	ARID1A	gene	0.00175184	0.398889	0.00315831	0.378021	TSG, fusion
Arsenic trioxide	92859	drug	BCOR	gene	0.00118272	0.412091	0.00774776	0.343412	TSG, fusion
Axitinib	757441	drug	ZNF521	gene	0.00474673	0.365794	0.00466846	0.366435	oncogene, fusion
Azacitidine	102816	drug	HSP90AB1	gene	0.00111424	0.41076	0.00120047	0.408325	fusion
Azacitidine	102816	drug	SET	gene	0.00717762	0.343671	0.00650252	0.347603	oncogene, fusion
Belinostat	758774	drug	CHD4	gene	0.00149808	0.407518	0.00567693	0.35881	oncogene
Belinostat	758774	drug	H3F3B	gene	5.99698e-06	0.55553	9.84307e-05	0.488941	oncogene
Belinostat	758774	drug	BRAF	gene	0.00961761	0.3402	0.0043327	0.372425	oncogene, fusion
Belinostat	758774	drug	MEN1	gene	0.00551151	0.359974	0.0013438	0.411188	TSG
Belinostat	758774	drug	NTHL1	gene	0.000425902	0.447663	0.00263715	0.387726	TSG
Belinostat	758774	drug	TRAF7	gene	0.0038818	0.373468	0.00247749	0.389972	TSG
Bleomycin	125066	drug	AKT3	gene	0.00480304	0.359367	0.00681962	0.345713	oncogene
Bleomycin	125066	drug	ZEB1	gene	0.00315863	0.374962	0.00180779	0.394623	oncogene
Bleomycin	125066	drug	ABL1	gene	0.00575478	0.352399	0.00317363	0.37479	oncogene, fusion
Bleomycin	125066	drug	BCL3	gene	0.00100818	0.413998	0.000645904	0.428034	oncogene, fusion
Bleomycin	125066	drug	FGFR1	gene	5.14885e-05	0.497995	0.000161507	0.468223	oncogene, fusion
Bleomycin	125066	drug	MN1	gene	0.00787921	0.339914	0.0011281	0.410357	oncogene, fusion
Bleomycin	125066	drug	PDCD1LG2	gene	0.00452541	0.361629	0.00427072	0.363814	oncogene, fusion
Bleomycin	125066	drug	PDGFRB	gene	7.14357e-05	0.489744	0.000109087	0.478754	oncogene, fusion
Bleomycin	125066	drug	CDKN1A	gene	0.000188235	0.464018	0.000966778	0.415345	oncogene, TSG
Bleomycin	125066	drug	RUNX1T1	gene	0.000633339	0.428639	0.00857336	0.336474	oncogene, TSG, fusion
Bleomycin	125066	drug	BAX	gene	0.00148284	0.401327	0.0040519	0.365786	TSG
Bleomycin	125066	drug	FAT4	gene	0.00122699	0.407608	0.00120434	0.40822	TSG
Bleomycin	125066	drug	FLCN	gene	0.00212784	0.389002	0.00249615	0.383401	TSG
Bleomycin	125066	drug	NCOR2	gene	0.000140323	0.472036	0.000128435	0.474413	TSG
Bleomycin	125066	drug	PTPN13	gene	0.000300466	0.450833	0.000507988	0.435362	TSG
Bleomycin	125066	drug	SMAD3	gene	0.00176557	0.39543	0.00250967	0.38321	TSG
Bosutinib	765694	drug	MLLT10	gene	0.00492611	0.364358	0.002553	0.388894	oncogene, fusion
Cabozantinib	761068	drug	ZNF521	gene	0.00210489	0.392531	0.00573331	0.355445	oncogene, fusion
Carboplatin	241240	drug	LCP1	gene	0.00224878	0.387074	0.00860242	0.336335	fusion
Carboplatin	241240	drug	PRKCB	gene	0.00444872	0.362275	0.0049484	0.358228	NA
Carboplatin	241240	drug	FLI1	gene	0.00142684	0.402614	0.0055392	0.353883	oncogene, fusion
Carboplatin	241240	drug	QKI	gene	0.0026536	0.381229	0.00731132	0.342931	oncogene, TSG
Carboplatin	241240	drug	TET1	gene	0.00287037	0.378419	0.00133928	0.404719	oncogene, TSG, fusion
Carboplatin	241240	drug	PTPRC	gene	0.000180407	0.46519	0.00261221	0.381789	TSG
Carboplatin	241240	drug	ARID1A	gene	0.00121377	0.407964	0.00726251	0.3432	TSG, fusion
Carfilzomib	758252	drug	CNTRL	gene	0.00382003	0.370989	0.000501568	0.439188	fusion
Carfilzomib	758252	drug	FUBP1	gene	0.00508401	0.360125	0.000956054	0.419024	oncogene
Carfilzomib	758252	drug	MYD88	gene	0.00390315	0.370184	0.000105917	0.48322	oncogene
Carfilzomib	758252	drug	SF3B1	gene	0.00620975	0.352299	0.00606516	0.353231	oncogene
Carfilzomib	758252	drug	AMER1	gene	0.00296602	0.383457	0.00396153	0.372701	TSG
Carfilzomib	758252	drug	KDM5C	gene	0.00383923	0.370802	0.00283597	0.381935	TSG
Carfilzomib	758252	drug	PHF6	gene	0.00930442	0.335866	0.000440302	0.443114	TSG
Carfilzomib	758252	drug	RAD17	gene	0.00142698	0.405848	9.57837e-05	0.485873	TSG
Carfilzomib	758252	drug	STAG1	gene	0.00473136	0.362892	0.00045929	0.441847	TSG
Carmustine	409962	drug	C2orf44	gene	0.00314246	0.375148	0.00435888	0.363045	fusion
Carmustine	409962	drug	CNTRL	gene	3.95992e-06	0.556145	0.000399597	0.442524	fusion
Carmustine	409962	drug	LCP1	gene	2.73803e-06	0.563686	0.000180388	0.465193	fusion
Carmustine	409962	drug	NONO	gene	0.00283237	0.378898	0.000419209	0.441107	fusion
Carmustine	409962	drug	SEPT6	gene	1.85611e-05	0.522421	0.000416857	0.441273	fusion
Carmustine	409962	drug	TCF12	gene	0.00902069	0.334383	0.00164313	0.397871	fusion
Carmustine	409962	drug	THRAP3	gene	0.00338702	0.375455	0.00630622	0.351688	fusion
Carmustine	409962	drug	BCLAF1	gene	4.00378e-05	0.504192	0.000231254	0.458281	NA
Carmustine	409962	drug	CALR	gene	0.00301647	0.37663	0.00147406	0.401526	oncogene
Carmustine	409962	drug	CHD4	gene	0.000210384	0.46093	0.000166812	0.46734	oncogene
Carmustine	409962	drug	FUBP1	gene	0.00103019	0.413301	0.000929981	0.416588	oncogene
Carmustine	409962	drug	HIST1H3B	gene	0.00672908	0.346245	0.00818759	0.338354	oncogene
Carmustine	409962	drug	U2AF1	gene	0.00183423	0.394126	0.00303474	0.376412	oncogene
Carmustine	409962	drug	ZEB1	gene	0.00474611	0.359821	0.00307536	0.375931	oncogene
Carmustine	409962	drug	DDX5	gene	0.00293333	0.380713	0.0075272	0.344586	oncogene, fusion
Carmustine	409962	drug	DDX6	gene	0.00175552	0.395624	0.00791148	0.339748	oncogene, fusion
Carmustine	409962	drug	EWSR1	gene	0.000194584	0.4631	0.00173153	0.396093	oncogene, fusion
Carmustine	409962	drug	MYB	gene	2.53318e-05	0.515172	0.00649091	0.347673	oncogene, fusion
Carmustine	409962	drug	MYC	gene	0.000917879	0.417006	0.00743471	0.342258	oncogene, fusion
Carmustine	409962	drug	ZNF521	gene	0.000515001	0.434948	0.000916855	0.417042	oncogene, fusion
Carmustine	409962	drug	TRIM24	gene	0.0001269	0.474735	6.25887e-05	0.493101	oncogene, TSG, fusion
Carmustine	409962	drug	AMER1	gene	0.00245593	0.387092	0.00169416	0.400035	TSG
Carmustine	409962	drug	PBRM1	gene	0.00862016	0.336251	0.00456219	0.361322	TSG
Carmustine	409962	drug	POT1	gene	0.00313411	0.375245	0.00264668	0.381322	TSG
Carmustine	409962	drug	PTCH1	gene	0.00764738	0.341122	0.00596973	0.350966	TSG
Carmustine	409962	drug	PTPRC	gene	3.17925e-10	0.705157	0.00754313	0.341676	TSG
Carmustine	409962	drug	RBM10	gene	0.00335441	0.37277	8.14552e-06	0.540851	TSG
Carmustine	409962	drug	SPEN	gene	0.00160369	0.398693	0.00564848	0.353124	TSG
Carmustine	409962	drug	ZRSR2	gene	0.00786453	0.339989	0.003364	0.372666	TSG
Carmustine	409962	drug	ARID1A	gene	0.0015124	0.400665	0.00759453	0.341402	TSG, fusion
Carmustine	409962	drug	BCOR	gene	2.72983e-05	0.513404	0.00075701	0.423099	TSG, fusion
Carmustine	409962	drug	CBFB	gene	0.00281803	0.37908	0.0022553	0.386972	TSG, fusion
Celecoxib	719627	drug	WAS	gene	0.00766128	0.349724	0.00977875	0.339493	oncogene
Celecoxib	719627	drug	FAM46C	gene	7.37184e-05	0.500415	0.00583174	0.360791	TSG
Celecoxib	719627	drug	POLD1	gene	0.0038199	0.377235	0.00437148	0.372082	TSG
Ceritinib	776422	drug	MLLT6	gene	0.000532574	0.440879	0.00208182	0.396148	fusion
Ceritinib	776422	drug	TOP1	gene	0.00106932	0.418772	0.00141288	0.409501	fusion
Ceritinib	776422	drug	MYD88	gene	0.00213815	0.395208	0.00880251	0.34102	oncogene
Ceritinib	776422	drug	SETDB1	gene	0.00615939	0.355575	0.00261755	0.387995	oncogene
Ceritinib	776422	drug	SRSF2	gene	0.00752295	0.350475	0.000124592	0.486483	oncogene
Ceritinib	776422	drug	HNRNPA2B1	gene	0.0103788	0.334074	0.00264899	0.387564	oncogene, fusion
Ceritinib	776422	drug	MYB	gene	0.0010541	0.419242	0.00297636	0.38333	oncogene, fusion
Ceritinib	776422	drug	SYK	gene	0.00907056	0.339766	0.00135759	0.410845	oncogene, fusion
Ceritinib	776422	drug	BLM	gene	0.00149232	0.407649	2.25581e-05	0.525736	TSG
Ceritinib	776422	drug	BRCA2	gene	0.000679305	0.43333	0.00331363	0.37938	TSG
Ceritinib	776422	drug	PTEN	gene	0.00960842	0.337345	0.00746621	0.347814	TSG
Ceritinib	776422	drug	PTPN6	gene	0.00256646	0.388705	0.00393004	0.373002	TSG
Chlorambucil	3088	drug	FNBP1	gene	0.000112875	0.477851	0.00205624	0.39019	fusion
Chlorambucil	3088	drug	SEPT6	gene	4.92377e-05	0.499105	0.00148869	0.401195	fusion
Chlorambucil	3088	drug	GNAS	gene	0.00586207	0.351678	0.00595926	0.351035	oncogene
Chlorambucil	3088	drug	ZEB1	gene	0.00786004	0.340013	0.00404778	0.365824	oncogene
Chlorambucil	3088	drug	KDM5A	gene	0.00355869	0.370601	0.00774409	0.340614	oncogene, fusion
Chlorambucil	3088	drug	TAF15	gene	0.00166506	0.397422	0.00277038	0.379691	oncogene, fusion
Chlorambucil	3088	drug	BAZ1A	gene	0.00100685	0.41404	0.00584596	0.351785	TSG
Cisplatin	119875	drug	C2orf44	gene	0.00181762	0.394437	0.00548277	0.35428	fusion
Cisplatin	119875	drug	FNBP1	gene	0.00125931	0.406753	0.00708455	0.344193	fusion
Cisplatin	119875	drug	LCP1	gene	0.00646501	0.347831	0.00457648	0.361204	fusion
Cisplatin	119875	drug	MSN	gene	0.000919009	0.416967	0.00337549	0.372541	fusion
Cisplatin	119875	drug	KDM5A	gene	0.00188795	0.393136	0.00297352	0.377148	oncogene, fusion
Cisplatin	119875	drug	QKI	gene	0.00130833	0.405493	0.00853379	0.336663	oncogene, TSG
Cisplatin	119875	drug	TET1	gene	0.00490095	0.358596	0.000656492	0.427531	oncogene, TSG, fusion
Cladribine	105014	drug	FLT3	gene	0.00134052	0.40794	0.00389297	0.370282	oncogene
Cladribine	105014	drug	FLT4	gene	0.0044019	0.365647	0.00473036	0.3629	oncogene
Cladribine	105014	drug	DNMT3A	gene	0.00458222	0.364117	0.00663802	0.349646	TSG
Clofarabine	606869	drug	FANCA	gene	0.00465574	0.363509	0.0043324	0.366251	TSG
Clofarabine	606869	drug	YWHAE	gene	0.000884286	0.42153	0.0015257	0.403595	TSG, fusion
Cobimetinib	768068	drug	ACSL3	gene	2.09593e-05	0.527465	8.83601e-05	0.491784	fusion
Cobimetinib	768068	drug	ATIC	gene	0.00139026	0.410045	0.000560697	0.439297	fusion
Cobimetinib	768068	drug	EML4	gene	0.00129344	0.412468	0.00495775	0.36411	fusion
Cobimetinib	768068	drug	SLC45A3	gene	4.9357e-05	0.506708	3.23664e-05	0.517103	fusion
Cobimetinib	768068	drug	ARHGAP5	gene	0.0097619	0.336676	0.00491588	0.364439	oncogene
Cobimetinib	768068	drug	CHD4	gene	0.00555699	0.359651	0.00659564	0.352836	oncogene
Cobimetinib	768068	drug	ERBB3	gene	0.00304435	0.382503	0.00333457	0.379147	oncogene
Cobimetinib	768068	drug	IDH1	gene	5.41304e-05	0.504388	6.37783e-05	0.500224	oncogene
Cobimetinib	768068	drug	SRSF2	gene	0.000196646	0.473861	0.000248603	0.467181	oncogene
Cobimetinib	768068	drug	BIRC6	gene	0.00304974	0.382438	0.0053856	0.360881	oncogene, fusion
Cobimetinib	768068	drug	CREB3L2	gene	0.00628326	0.354781	0.00411554	0.371256	oncogene, fusion
Cobimetinib	768068	drug	ETV1	gene	0.00116938	0.415824	0.00158201	0.405662	oncogene, fusion
Cobimetinib	768068	drug	ETV4	gene	7.35082e-07	0.597518	1.24437e-07	0.628914	oncogene, fusion
Cobimetinib	768068	drug	ETV5	gene	2.16899e-05	0.526661	0.000407329	0.449	oncogene, fusion
Cobimetinib	768068	drug	SND1	gene	0.0010072	0.42073	2.47181e-05	0.523572	oncogene, fusion
Cobimetinib	768068	drug	STAT6	gene	0.00149294	0.407635	0.000120147	0.483622	oncogene, fusion
Cobimetinib	768068	drug	ATP1A1	gene	4.2179e-05	0.510619	4.22965e-05	0.51055	oncogene, TSG
Cobimetinib	768068	drug	MAP3K1	gene	6.71888e-05	0.49889	2.72472e-06	0.572001	oncogene, TSG
Cobimetinib	768068	drug	NFE2L2	gene	0.000396566	0.4498	0.000324946	0.455691	oncogene, TSG
Cobimetinib	768068	drug	ASXL2	gene	0.00043834	0.446798	0.00106694	0.418845	TSG
Cobimetinib	768068	drug	BLM	gene	0.00823261	0.343799	0.00973589	0.336789	TSG
Cobimetinib	768068	drug	CASP8	gene	0.00213995	0.395178	0.00107196	0.418691	TSG
Cobimetinib	768068	drug	ETNK1	gene	0.00221583	0.393947	0.00169687	0.403259	TSG
Cobimetinib	768068	drug	PALB2	gene	0.00491928	0.364412	0.00378091	0.374459	TSG
Cobimetinib	768068	drug	PTCH1	gene	0.00858153	0.342079	0.00123976	0.413883	TSG
Cobimetinib	768068	drug	RNF43	gene	0.000753235	0.430072	0.00145287	0.408557	TSG
Cobimetinib	768068	drug	SH2B3	gene	0.00127982	0.412822	0.00353809	0.376945	TSG
Cobimetinib	768068	drug	TNFRSF14	gene	9.90175e-06	0.544584	4.44628e-07	0.606756	TSG
Crizotinib	756645	drug	CNTRL	gene	0.00576724	0.355214	0.00664932	0.349578	fusion
Crizotinib	756645	drug	LCP1	gene	0.00361871	0.373006	0.00603736	0.353412	fusion
Crizotinib	756645	drug	MLLT6	gene	0.00464955	0.36356	0.00441471	0.365536	fusion
Crizotinib	756645	drug	CHD4	gene	0.00247278	0.386848	0.000129215	0.477912	oncogene
Crizotinib	756645	drug	CCND3	gene	0.0035316	0.37391	0.00783155	0.342973	oncogene, fusion
Crizotinib	756645	drug	MYB	gene	2.46155e-05	0.519715	0.00118375	0.412062	oncogene, fusion
Crizotinib	756645	drug	SND1	gene	0.00726814	0.346004	0.000848505	0.422849	oncogene, fusion
Crizotinib	756645	drug	ZNF521	gene	0.00134981	0.407709	0.0055807	0.356502	oncogene, fusion
Crizotinib	756645	drug	FOXO4	gene	0.00172408	0.399436	0.000191423	0.467157	oncogene, TSG, fusion
Crizotinib	756645	drug	TRIM24	gene	0.00327967	0.37664	0.000846233	0.422935	oncogene, TSG, fusion
Crizotinib	756645	drug	BLM	gene	0.00274568	0.383101	0.000766701	0.426064	TSG
Crizotinib	756645	drug	BRCA1	gene	0.000728009	0.427694	0.000205122	0.465228	TSG
Crizotinib	756645	drug	POT1	gene	0.00127129	0.409704	0.00173325	0.399255	TSG
Crizotinib	756645	drug	RAD17	gene	0.00050924	0.438728	0.00112493	0.413737	TSG
Cyclophosphamide	26271	drug	HIST1H4I	gene	0.00291755	0.429186	0.0172647	0.349529	fusion
Cyclophosphamide	26271	drug	SEPT6	gene	0.00123101	0.4573	0.0194618	0.339764	fusion
Cyclophosphamide	26271	drug	VAV1	gene	0.000272924	0.507346	0.00416728	0.410401	fusion
Cyclophosphamide	26271	drug	CCR4	gene	0.000148033	0.525665	0.0171004	0.346308	oncogene
Cyclophosphamide	26271	drug	CXCR4	gene	0.00105752	0.462705	0.00369152	0.41537	oncogene
Cyclophosphamide	26271	drug	HIST1H3B	gene	0.0061679	0.393804	0.0184033	0.342609	oncogene
Cyclophosphamide	26271	drug	WAS	gene	1.68652e-05	0.58329	0.0123087	0.362378	oncogene
Cyclophosphamide	26271	drug	FLI1	gene	0.00280512	0.426358	0.0172717	0.345808	oncogene, fusion
Cyclophosphamide	26271	drug	LYL1	gene	5.7474e-11	0.786347	4.06618e-05	0.561211	oncogene, fusion
Cyclophosphamide	26271	drug	P2RY8	gene	9.27244e-05	0.539	0.00254259	0.430204	oncogene, fusion
Cyclophosphamide	26271	drug	TAL1	gene	0.00132991	0.454516	0.00537958	0.399687	oncogene, fusion
Cyclophosphamide	26271	drug	BTK	gene	7.85067e-07	0.649476	0.0160472	0.349477	oncogene, TSG
Cyclophosphamide	26271	drug	TERT	gene	0.00394269	0.412681	0.00858332	0.379144	oncogene, TSG
Cyclophosphamide	26271	drug	WT1	gene	0.000457036	0.491062	0.00682419	0.389387	oncogene, TSG, fusion
Cyclophosphamide	26271	drug	FAM46C	gene	0.000967988	0.465813	0.0010375	0.463379	TSG
Cyclophosphamide	26271	drug	PTPRC	gene	2.76665e-07	0.668842	0.000774954	0.473499	TSG
Cyclophosphamide	26271	drug	SPEN	gene	0.00322994	0.42076	0.000539754	0.485629	TSG
Cyclophosphamide	26271	drug	ARID1A	gene	0.0146582	0.353938	0.0172213	0.345955	TSG, fusion
Cyclophosphamide	26271	drug	CBFA2T3	gene	0.000632566	0.480363	0.00941627	0.374917	TSG, fusion
Cyclophosphamide	26271	drug	IKZF1	gene	1.26372e-06	0.640157	0.00159262	0.447929	TSG, fusion
Cytarabine	63878	drug	C2orf44	gene	0.000367109	0.445017	0.000325692	0.448505	fusion
Cytarabine	63878	drug	FLT3	gene	0.00595493	0.351064	0.00386804	0.367517	oncogene
Cytarabine	63878	drug	H3F3B	gene	0.0039807	0.366448	0.00518668	0.356423	oncogene
Cytarabine	63878	drug	KAT7	gene	0.0051088	0.357005	0.00434808	0.363139	oncogene
Cytarabine	63878	drug	TAF15	gene	0.000337129	0.447503	0.000175048	0.466019	oncogene, fusion
Cytarabine	63878	drug	TERT	gene	7.5108e-05	0.488462	0.000195211	0.463011	oncogene, TSG
Cytarabine	63878	drug	BAZ1A	gene	0.00224368	0.387153	0.00607297	0.350295	TSG
Cytarabine	63878	drug	FANCA	gene	0.000521057	0.434595	0.000947516	0.41599	TSG
Cytarabine	63878	drug	MSH6	gene	0.00302703	0.376504	0.00389628	0.367247	TSG
Cytarabine	63878	drug	SMARCE1	gene	0.00601453	0.350674	0.00324083	0.374027	TSG
Dabrafenib	764134	drug	ACSL3	gene	1.08238e-08	0.700072	0.00197744	0.423133	fusion
Dabrafenib	764134	drug	ATIC	gene	0.00120031	0.440969	4.30734e-05	0.540066	fusion
Dabrafenib	764134	drug	FIP1L1	gene	0.00392239	0.396988	0.00705768	0.372788	fusion
Dabrafenib	764134	drug	GAS7	gene	3.49429e-09	0.716018	0.00806702	0.367024	fusion
Dabrafenib	764134	drug	KDSR	gene	0.0100617	0.357267	0.00860288	0.364214	fusion
Dabrafenib	764134	drug	SLC45A3	gene	0.000689789	0.459695	0.00796672	0.367568	fusion
Dabrafenib	764134	drug	STRN	gene	0.0172979	0.335299	0.0164291	0.337807	fusion
Dabrafenib	764134	drug	CNBD1	gene	0.00474967	0.389297	0.012181	0.348585	NA
Dabrafenib	764134	drug	CRNKL1	gene	0.00424083	0.393873	0.0017159	0.4283	NA
Dabrafenib	764134	drug	PCBP1	gene	0.00274499	0.41087	7.59905e-05	0.525167	NA
Dabrafenib	764134	drug	PRPF40B	gene	0.00301335	0.407298	0.0114131	0.351569	NA
Dabrafenib	764134	drug	CDK4	gene	0.0152228	0.338158	0.00297777	0.407755	oncogene
Dabrafenib	764134	drug	ERBB3	gene	0.000239871	0.492694	0.00145337	0.434247	oncogene
Dabrafenib	764134	drug	SRSF2	gene	0.00236461	0.420455	0.000318419	0.488576	oncogene
Dabrafenib	764134	drug	BIRC6	gene	0.00137594	0.436185	0.000751571	0.456864	oncogene, fusion
Dabrafenib	764134	drug	ETV4	gene	5.78758e-05	0.532401	4.2393e-05	0.540474	oncogene, fusion
Dabrafenib	764134	drug	NFATC2	gene	4.44186e-06	0.593438	0.00129169	0.438407	oncogene, fusion
Dabrafenib	764134	drug	PAX3	gene	2.70623e-08	0.686341	0.0070078	0.373091	oncogene, fusion
Dabrafenib	764134	drug	SND1	gene	0.000382024	0.478563	0.0125598	0.347172	oncogene, fusion
Dabrafenib	764134	drug	STAT6	gene	0.00139467	0.435707	5.90729e-05	0.531863	oncogene, fusion
Dabrafenib	764134	drug	DDB2	gene	0.0114906	0.35126	0.00599174	0.379714	oncogene, TSG
Dabrafenib	764134	drug	MAP3K1	gene	6.77337e-06	0.584206	1.49715e-05	0.566049	oncogene, TSG
Dabrafenib	764134	drug	NFE2L2	gene	6.55137e-05	0.529128	0.00112405	0.443244	oncogene, TSG
Dabrafenib	764134	drug	FOXO4	gene	0.0146009	0.340135	0.00453914	0.391135	oncogene, TSG, fusion
Dabrafenib	764134	drug	IRF4	gene	2.95888e-06	0.602066	0.00115365	0.442345	oncogene, TSG, fusion
Dabrafenib	764134	drug	ASXL2	gene	2.97544e-06	0.601949	3.45263e-05	0.545686	TSG
Dabrafenib	764134	drug	ATM	gene	0.000931985	0.449654	0.00308728	0.406364	TSG
Dabrafenib	764134	drug	ATR	gene	0.000614735	0.463459	0.00428123	0.393492	TSG
Dabrafenib	764134	drug	BLM	gene	0.00917462	0.361378	0.000304787	0.485497	TSG
Dabrafenib	764134	drug	BRCA2	gene	0.0159155	0.336036	0.0138574	0.342595	TSG
Dabrafenib	764134	drug	CASP8	gene	0.00390637	0.39715	3.9911e-05	0.542015	TSG
Dabrafenib	764134	drug	DNMT3A	gene	0.0124399	0.347615	0.00373162	0.398963	TSG
Dabrafenib	764134	drug	FANCF	gene	0.000999043	0.447292	9.19579e-06	0.577334	TSG
Dabrafenib	764134	drug	PALB2	gene	0.00336783	0.402988	0.000599261	0.464286	TSG
Dabrafenib	764134	drug	SH2B3	gene	2.44479e-05	0.55426	0.0152655	0.338025	TSG
Dabrafenib	764134	drug	SMARCD1	gene	0.00436931	0.392674	0.000790716	0.455176	TSG
Dabrafenib	764134	drug	TNFRSF14	gene	2.87665e-11	0.773434	1.81982e-06	0.612066	TSG
Dabrafenib	764134	drug	TRAF7	gene	0.00266237	0.412033	0.00539647	0.384065	TSG
Dabrafenib	764134	drug	CNBP	gene	0.00667369	0.375171	0.0144854	0.34051	TSG, fusion
Dabrafenib	764134	drug	RAD51B	gene	0.00204145	0.425953	0.00206996	0.425438	TSG, fusion
Dacarbazine	45388	drug	FIP1L1	gene	0.0023143	0.386067	0.00214478	0.388726	fusion
Dacarbazine	45388	drug	HIST1H4I	gene	0.000200943	0.465803	0.00397185	0.369529	fusion
Dacarbazine	45388	drug	MLLT1	gene	0.00404156	0.365882	0.00323682	0.374073	fusion
Dacarbazine	45388	drug	SEPT6	gene	0.000265133	0.454413	0.00172137	0.396293	fusion
Dacarbazine	45388	drug	CHD4	gene	0.000101986	0.480526	0.000854707	0.419274	oncogene
Dacarbazine	45388	drug	U2AF1	gene	0.00012944	0.474205	3.43749e-05	0.507892	oncogene
Dacarbazine	45388	drug	BRAF	gene	0.00155053	0.403049	0.000311493	0.453319	oncogene, fusion
Dacarbazine	45388	drug	CD74	gene	0.000128922	0.474312	0.00305345	0.37619	oncogene, fusion
Dacarbazine	45388	drug	CDK6	gene	0.000252014	0.455854	0.00109618	0.411291	oncogene, fusion
Dacarbazine	45388	drug	CHST11	gene	0.000322822	0.448761	0.0012301	0.407525	oncogene, fusion
Dacarbazine	45388	drug	TRIM27	gene	0.000273955	0.45348	0.000143048	0.471517	oncogene, fusion
Dacarbazine	45388	drug	FOXO4	gene	0.000429948	0.440356	0.00419316	0.364503	oncogene, TSG, fusion
Dacarbazine	45388	drug	MAX	gene	6.99019e-05	0.490298	3.61173e-05	0.506697	TSG
Dacarbazine	45388	drug	POT1	gene	0.00459896	0.361018	0.000528821	0.434147	TSG
Dacarbazine	45388	drug	SPEN	gene	0.00876921	0.335547	0.00791246	0.339743	TSG
Dacarbazine	45388	drug	CBFB	gene	0.00108155	0.411727	0.000760802	0.422942	TSG, fusion
Dacarbazine	45388	drug	CIITA	gene	0.00159904	0.398791	0.00506095	0.357366	TSG, fusion
Dasatinib	732517	drug	KLK2	gene	0.00523632	0.361981	0.00796622	0.345156	fusion
Dasatinib	732517	drug	LASP1	gene	2.14872e-07	0.615327	4.22e-06	0.558858	fusion
Dasatinib	732517	drug	MYH11	gene	0.00173739	0.402446	0.0048447	0.365004	fusion
Dasatinib	732517	drug	PICALM	gene	0.00538795	0.357873	0.00571894	0.355544	fusion
Dasatinib	732517	drug	SDC4	gene	0.000363574	0.4488	0.00209861	0.392635	fusion
Dasatinib	732517	drug	TCEA1	gene	0.00748398	0.344819	0.00622795	0.352183	fusion
Dasatinib	732517	drug	FLNA	gene	0.00696614	0.347714	0.00298297	0.380103	NA
Dasatinib	732517	drug	ITGAV	gene	0.00272985	0.383309	0.00226227	0.389999	NA
Dasatinib	732517	drug	EGFR	gene	2.79313e-06	0.567347	4.13662e-05	0.507204	oncogene
Dasatinib	732517	drug	HRAS	gene	0.000121841	0.47949	0.000274037	0.457018	oncogene
Dasatinib	732517	drug	ELF4	gene	0.000422182	0.444371	0.00247885	0.386761	oncogene, TSG, fusion
Dasatinib	732517	drug	JUN	gene	0.000705281	0.428689	0.00372991	0.37188	oncogene
Dasatinib	732517	drug	EPAS1	gene	0.000994301	0.417757	0.00119741	0.411684	oncogene, TSG
Dasatinib	732517	drug	FGFR1	gene	0.00142847	0.405813	0.0014321	0.405728	oncogene, fusion
Dasatinib	732517	drug	BIRC3	gene	0.00145918	0.405098	0.000428204	0.443948	oncogene, TSG, fusion
Dasatinib	732517	drug	PDGFRB	gene	0.00148192	0.404578	0.00564735	0.356037	oncogene, fusion
Dasatinib	732517	drug	FOXP1	gene	0.00162266	0.401505	0.00930877	0.335847	oncogene, fusion
Dasatinib	732517	drug	NUTM1	gene	0.00430312	0.36956	0.00786559	0.345679	oncogene, fusion
Dasatinib	732517	drug	ABL1	gene	0.00529901	0.35852	0.00580475	0.354959	oncogene, fusion
Dasatinib	732517	drug	MECOM	gene	0.00536766	0.35802	0.0020972	0.392659	oncogene, fusion
Dasatinib	732517	drug	SMAD3	gene	1.92204e-05	0.525509	8.56916e-06	0.54372	TSG
Dasatinib	732517	drug	CREB3L1	gene	0.00845345	0.339841	0.00514884	0.359635	TSG, fusion
Dasatinib	732517	drug	EXT1	gene	1.25414e-05	0.535265	1.8059e-05	0.526953	TSG, fusion
Dasatinib	732517	drug	MYH9	gene	0.00218408	0.391237	0.00331188	0.37628	TSG, fusion
Dasatinib	732517	drug	NRG1	gene	0.00057949	0.434781	0.0026504	0.38437	TSG, fusion
Daunorubicin	82151	drug	FUBP1	gene	0.0056051	0.353424	0.005623	0.3533	oncogene
Daunorubicin	82151	drug	XPO1	gene	0.00833209	0.337641	0.00813103	0.338636	oncogene
Daunorubicin	82151	drug	ATF1	gene	0.00461892	0.360854	0.000583269	0.431166	oncogene, fusion
Daunorubicin	82151	drug	DDX5	gene	0.00736332	0.345478	0.0046723	0.363373	oncogene, fusion
Daunorubicin	82151	drug	TAF15	gene	0.00138516	0.403601	3.21845e-05	0.509476	oncogene, fusion
Daunorubicin	82151	drug	TERT	gene	0.00362057	0.369965	0.00329202	0.373456	oncogene, TSG
Daunorubicin	82151	drug	ARID2	gene	0.0038963	0.367246	0.00692269	0.345116	TSG
Daunorubicin	82151	drug	BRCA1	gene	0.00378809	0.368293	0.00502441	0.357644	TSG
Daunorubicin	82151	drug	CTCF	gene	0.0010447	0.412849	0.000301759	0.450709	TSG
Daunorubicin	82151	drug	RFWD3	gene	0.00752697	0.341762	0.00706963	0.344278	TSG
Daunorubicin	82151	drug	IKZF1	gene	0.000160678	0.468363	0.00704469	0.344419	TSG, fusion
Decitabine	127716	drug	CTCF	gene	0.00452935	0.406943	0.0025657	0.429852	TSG
Depsipeptide	754143	drug	SF3B1	gene	0.00981935	0.339316	0.0089582	0.343205	oncogene
Dexrazoxane	169780	drug	MLLT6	gene	0.00283365	0.378882	0.00179184	0.394926	fusion
Dexrazoxane	169780	drug	ZCCHC8	gene	0.00651481	0.347528	0.000345589	0.446782	fusion
Dexrazoxane	169780	drug	CCR7	gene	0.000916718	0.417047	0.00153451	0.400178	oncogene
Dexrazoxane	169780	drug	FUBP1	gene	0.0016802	0.397115	0.00586668	0.351647	oncogene
Dexrazoxane	169780	drug	PPM1D	gene	0.000385514	0.443581	0.00115543	0.409577	oncogene
Dexrazoxane	169780	drug	SETDB1	gene	0.00142601	0.402633	0.00274427	0.38003	oncogene
Dexrazoxane	169780	drug	ATF1	gene	0.00178653	0.395027	0.00255381	0.382592	oncogene, fusion
Dexrazoxane	169780	drug	BRD3	gene	0.00184594	0.393908	0.00845008	0.337066	oncogene, fusion
Dexrazoxane	169780	drug	TAF15	gene	0.00184718	0.393885	0.00168723	0.396974	oncogene, fusion
Dexrazoxane	169780	drug	KMT2D	gene	0.00894276	0.334741	0.00507734	0.357242	oncogene, TSG
Dexrazoxane	169780	drug	BCL11B	gene	3.01873e-05	0.51101	0.00426226	0.363889	oncogene, TSG, fusion
Dexrazoxane	169780	drug	TRIM24	gene	0.00385969	0.367597	0.00178981	0.394964	oncogene, TSG, fusion
Dexrazoxane	169780	drug	ARID2	gene	0.000779523	0.42218	0.00268578	0.3808	TSG
Dexrazoxane	169780	drug	PTEN	gene	0.00548097	0.354293	0.000254359	0.455591	TSG
Dexrazoxane	169780	drug	PTPN6	gene	3.72773e-05	0.505931	0.00261343	0.381772	TSG
Dexrazoxane	169780	drug	RAD17	gene	0.0013648	0.404093	0.00238495	0.38501	TSG
Dexrazoxane	169780	drug	XPA	gene	0.000846739	0.419571	0.0077086	0.3408	TSG
Dexrazoxane	169780	drug	RHOH	gene	0.000310722	0.449866	0.00509048	0.357143	TSG, fusion
Docetaxel	628503	drug	CNTRL	gene	0.00803793	0.374422	0.00518598	0.393246	fusion
Docetaxel	628503	drug	EWSR1	gene	0.00325531	0.412143	0.00094854	0.457541	oncogene, fusion
Docetaxel	628503	drug	KAT6A	gene	0.001742	0.435937	0.000317542	0.493194	oncogene, fusion
Docetaxel	628503	drug	TERT	gene	0.00554633	0.390429	0.000807589	0.463031	oncogene, TSG
Docetaxel	628503	drug	TCF3	gene	0.0049927	0.394828	0.0169062	0.339798	oncogene, TSG, fusion
Docetaxel	628503	drug	AMER1	gene	0.00940211	0.371145	0.0046312	0.401915	TSG
Docetaxel	628503	drug	FEN1	gene	0.00405237	0.403389	0.00690165	0.381091	TSG
Docetaxel	628503	drug	KDM5C	gene	0.00176833	0.435385	0.000194439	0.507995	TSG
Docetaxel	628503	drug	PHF6	gene	0.0041198	0.40272	0.00135809	0.444956	TSG
Docetaxel	628503	drug	SMC1A	gene	0.000960947	0.457094	0.00071295	0.467222	TSG
Docetaxel	628503	drug	STAG2	gene	0.0111783	0.359512	0.000238153	0.501957	TSG
Docetaxel	628503	drug	ARID1A	gene	0.00232881	0.4251	0.000224411	0.503738	TSG, fusion
Doxorubicin	123127	drug	BRCA1	gene	0.000822675	0.420483	0.0050039	0.357801	TSG
Epirubicin	256942	drug	SEPT6	gene	0.00524877	0.364963	0.00739587	0.351176	fusion
Epirubicin	256942	drug	TCF12	gene	0.0075798	0.350165	0.007094	0.352883	fusion
Epirubicin	256942	drug	ZEB1	gene	0.00125937	0.416787	0.00576094	0.361278	oncogene
Epirubicin	256942	drug	FLI1	gene	0.00353279	0.380182	0.0101315	0.337979	oncogene, fusion
Epirubicin	256942	drug	MSH6	gene	0.0108108	0.335189	0.0084086	0.34586	TSG
Erlotinib	718781	drug	LASP1	gene	0.000633074	0.432052	0.000607721	0.433316	fusion
Erlotinib	718781	drug	SEPT5	gene	0.00737064	0.345437	0.00301234	0.379747	fusion
Erlotinib	718781	drug	ITGAV	gene	0.000607195	0.433343	0.00117823	0.412216	NA
Erlotinib	718781	drug	EGFR	gene	0.000521168	0.438024	0.000551562	0.436295	oncogene
Erlotinib	718781	drug	HIF1A	gene	0.00172076	0.399502	0.00230923	0.389274	oncogene
Erlotinib	718781	drug	FGFR1	gene	0.00132751	0.408265	0.000773573	0.425783	oncogene, fusion
Erlotinib	718781	drug	LPP	gene	0.00120759	0.411405	3.59352e-05	0.510645	oncogene, fusion
Erlotinib	718781	drug	PDGFB	gene	0.000875757	0.42184	0.00765014	0.343928	oncogene, fusion
Erlotinib	718781	drug	WWTR1	gene	0.00832308	0.340481	0.00932073	0.335793	oncogene, fusion
Erlotinib	718781	drug	BMPR1A	gene	0.00924931	0.336114	0.00353078	0.373919	oncogene, TSG
Erlotinib	718781	drug	NFKB2	gene	0.00416293	0.36776	0.00414035	0.367966	oncogene, TSG, fusion
Erlotinib	718781	drug	LATS2	gene	0.00125366	0.410167	9.42336e-05	0.486301	TSG
Erlotinib	718781	drug	PTPN13	gene	0.000184195	0.468226	5.57561e-05	0.499781	TSG
Erlotinib	718781	drug	CAMTA1	gene	0.00264963	0.384381	0.00868214	0.33874	TSG, fusion
Erlotinib	718781	drug	CLTCL1	gene	0.00506252	0.360289	0.000759226	0.426373	TSG, fusion
Estramustine	702294	drug	TFG	gene	0.0113761	0.351717	0.00285452	0.409377	fusion
Estramustine	702294	drug	CREB1	gene	0.00524248	0.385259	0.0119731	0.349377	oncogene, fusion
Estramustine	702294	drug	NFE2L2	gene	0.011793	0.350072	0.00265912	0.412079	oncogene, TSG
Estramustine	702294	drug	CIC	gene	0.0161193	0.335426	0.0135044	0.343802	oncogene, TSG, fusion
Estramustine	702294	drug	B2M	gene	0.00226784	0.418065	0.00124778	0.439617	TSG
Estramustine	702294	drug	ZRSR2	gene	0.0129024	0.345926	0.00335858	0.403096	TSG
Estramustine	702294	drug	EBF1	gene	0.00101847	0.446634	0.00241822	0.415663	TSG, fusion
Etoposide	141540	drug	WAS	gene	1.18296e-07	0.625446	0.000173894	0.469818	oncogene
Etoposide	141540	drug	ZEB1	gene	0.000156062	0.47279	5.15988e-05	0.501724	oncogene
Etoposide	141540	drug	P2RY8	gene	4.34639e-05	0.505986	0.00824684	0.340859	oncogene, fusion
Etoposide	141540	drug	TAF15	gene	0.000903657	0.420836	0.00162784	0.401397	oncogene, fusion
Etoposide	141540	drug	STAT5B	gene	0.000871201	0.422007	0.00729831	0.345836	oncogene, TSG, fusion
Etoposide	141540	drug	IKZF1	gene	7.76068e-07	0.592272	0.0086187	0.339043	TSG, fusion
Everolimus	733504	drug	FLNA	gene	0.000357678	0.449281	0.00142212	0.405963	NA
Everolimus	733504	drug	ITGAV	gene	0.0010808	0.415045	0.00214847	0.391813	NA
Everolimus	733504	drug	MB21D2	gene	0.00110786	0.414237	0.000129349	0.477884	NA
Everolimus	733504	drug	BCL3	gene	0.000564969	0.43556	7.66423e-05	0.491676	oncogene, fusion
Everolimus	733504	drug	FGFR1	gene	0.00123735	0.4106	0.00182984	0.397392	oncogene, fusion
Everolimus	733504	drug	PBX1	gene	0.00221629	0.390722	0.00278902	0.382537	oncogene, fusion
Everolimus	733504	drug	EPAS1	gene	0.000913757	0.42048	0.00113057	0.413573	oncogene, TSG
Everolimus	733504	drug	CREBBP	gene	0.000505152	0.438973	0.0036508	0.372678	oncogene, TSG, fusion
Everolimus	733504	drug	FAS	gene	0.0010047	0.41742	0.000816427	0.424075	TSG
Everolimus	733504	drug	FAT4	gene	0.00645892	0.350737	0.0016013	0.401956	TSG
Everolimus	733504	drug	NF2	gene	0.00184132	0.397176	0.00140126	0.406458	TSG
Fludarabine	312887	drug	NIN	gene	0.00461448	0.36089	0.000444359	0.439375	fusion
Fludarabine	312887	drug	SEPT6	gene	6.90292e-05	0.490617	0.000624058	0.429093	fusion
Fludarabine	312887	drug	JAK3	gene	0.00126368	0.406639	0.00205954	0.390135	oncogene
Fludarabine	312887	drug	HMGA1	gene	0.00354962	0.370695	0.00512559	0.356879	oncogene, fusion
Fludarabine	312887	drug	LARP4B	gene	0.00313395	0.375247	0.00661457	0.346926	TSG
Fluorouracil	19893	drug	PRCC	gene	0.00241181	0.384615	0.00435523	0.363077	fusion
Fluorouracil	19893	drug	ZCCHC8	gene	0.00223558	0.387279	0.000318855	0.449119	fusion
Fluorouracil	19893	drug	MYC	gene	0.00208694	0.389676	0.000676931	0.426583	oncogene, fusion
Fluorouracil	19893	drug	TERT	gene	0.00130079	0.405684	0.000148286	0.470544	oncogene, TSG
Fluorouracil	19893	drug	BRCA2	gene	0.00560745	0.353408	0.0040314	0.365976	TSG
Fluorouracil	19893	drug	NBN	gene	0.00710969	0.344052	0.00357333	0.37045	TSG
Fluorouracil	19893	drug	NTHL1	gene	0.000185607	0.464407	0.000650698	0.427805	TSG
Fluorouracil	19893	drug	PTPN6	gene	0.000894788	0.417818	0.000252541	0.455795	TSG
Fluorouracil	19893	drug	SETD1B	gene	0.00259605	0.382009	0.0018295	0.394214	TSG
Fluorouracil	19893	drug	TRAF7	gene	0.00369918	0.369172	0.00218395	0.388095	TSG
Fluorouracil	19893	drug	RMI2	gene	0.00802283	0.339181	0.00326704	0.373734	TSG, fusion
Fulvestrant	719276	drug	RET	gene	3.1282e-05	0.517928	0.00233201	0.392133	oncogene, fusion
Fulvestrant	719276	drug	CBFA2T3	gene	1.60924e-08	0.6612	0.00319353	0.380744	TSG, fusion
Gemcitabine	613327	drug	FLT3	gene	0.00207308	0.389908	0.000208047	0.461241	oncogene
Gemcitabine	613327	drug	KDM5A	gene	0.0088948	0.334962	0.00796417	0.339479	oncogene, fusion
Gemcitabine	613327	drug	TERT	gene	0.00495452	0.358181	0.00340589	0.372213	oncogene, TSG
Gemcitabine	613327	drug	FANCA	gene	0.00498035	0.357981	0.00631468	0.34876	TSG
Homoharringtonine	758253	drug	USP8	gene	0.000662947	0.430621	0.00804525	0.341873	oncogene
Hydroxyurea	32065	drug	IL21R	gene	0.008911	0.334887	0.00766636	0.341022	fusion
Hydroxyurea	32065	drug	FLT3	gene	2.62461e-07	0.607655	0.00259472	0.382028	oncogene
Hydroxyurea	32065	drug	WAS	gene	1.90483e-09	0.682491	0.00228376	0.386533	oncogene
Hydroxyurea	32065	drug	TERT	gene	0.000131626	0.473756	0.00102722	0.413394	oncogene, TSG
Hydroxyurea	32065	drug	BAZ1A	gene	0.000451038	0.43893	0.000490261	0.436432	TSG
Hydroxyurea	32065	drug	SETD1B	gene	0.000953257	0.415797	0.0015127	0.400659	TSG
Hydroxyurea	32065	drug	IKZF1	gene	4.38818e-08	0.637239	0.00417426	0.364672	TSG, fusion
Ibrutinib	761910	drug	LASP1	gene	0.00227162	0.389854	0.00704417	0.347266	fusion
Ibrutinib	761910	drug	CD209	gene	0.00623164	0.35511	0.00195361	0.398375	NA
Ibrutinib	761910	drug	EGFR	gene	0.00141064	0.406235	6.64457e-05	0.495338	oncogene
Ibrutinib	761910	drug	PREX2	gene	3.58927e-05	0.510674	0.000154876	0.472999	oncogene
Ibrutinib	761910	drug	SMO	gene	0.00413387	0.368025	0.00724621	0.346126	oncogene
Ibrutinib	761910	drug	FSTL3	gene	1.56939e-05	0.530179	0.000976232	0.41835	oncogene, fusion
Ibrutinib	761910	drug	NUTM1	gene	0.000669131	0.433803	0.000532288	0.440896	oncogene, fusion
Ibrutinib	761910	drug	PDGFB	gene	0.000986452	0.418013	0.00139486	0.406612	oncogene, fusion
Ibrutinib	761910	drug	ERBB4	gene	0.00326623	0.37679	1.94573e-05	0.525225	oncogene, TSG
Ibrutinib	761910	drug	PTPRD	gene	0.00122543	0.41092	0.000509368	0.43872	TSG
Ibrutinib	761910	drug	SFRP4	gene	0.0030623	0.379148	0.00692975	0.347924	TSG
Ibrutinib	761910	drug	NRG1	gene	0.000444457	0.442833	9.02014e-05	0.487446	TSG, fusion
Ibrutinib	761910	drug	WIF1	gene	0.00279594	0.382448	0.00011876	0.480175	TSG, fusion
Idarubicin	256439	drug	ZCCHC8	gene	0.0037228	0.368937	0.00303417	0.376419	fusion
Idarubicin	256439	drug	PPM1D	gene	0.000140571	0.471988	1.60059e-05	0.525816	oncogene
Idarubicin	256439	drug	ATF1	gene	0.00120818	0.408116	0.00106673	0.412174	oncogene, fusion
Idarubicin	256439	drug	BRD3	gene	0.000527265	0.434236	0.00325305	0.37389	oncogene, fusion
Idarubicin	256439	drug	KDM5A	gene	0.00348065	0.371416	0.00299476	0.376891	oncogene, fusion
Idarubicin	256439	drug	TAF15	gene	0.000351103	0.44632	9.12863e-05	0.483424	oncogene, fusion
Idarubicin	256439	drug	ARID2	gene	0.0014821	0.401344	0.00755633	0.341605	TSG
Idarubicin	256439	drug	BRCA1	gene	0.00354702	0.370722	0.00419062	0.364526	TSG
Idarubicin	256439	drug	RFWD3	gene	0.00369572	0.369207	0.00454456	0.361469	TSG
Idarubicin	256439	drug	SETD1B	gene	0.000107802	0.479067	0.00262152	0.381662	TSG
Idarubicin	256439	drug	SMARCE1	gene	5.97587e-05	0.494268	1.07042e-06	0.582079	TSG
Idelalisib	759224	drug	NBEA	gene	0.00772842	0.346402	0.00267202	0.387252	NA
Idelalisib	759224	drug	CALR	gene	0.000247506	0.463574	0.000699281	0.432419	oncogene
Idelalisib	759224	drug	AFF3	gene	0.000858367	0.425904	0.000115044	0.484787	oncogene, fusion
Idelalisib	759224	drug	MAFB	gene	0.000994646	0.421139	0.00522349	0.362077	oncogene, fusion
Idelalisib	759224	drug	RUNX1T1	gene	0.0081563	0.344184	0.00981515	0.336446	oncogene, TSG, fusion
Idelalisib	759224	drug	CDKN2C	gene	3.5026e-05	0.515183	5.23505e-05	0.50523	TSG
Idelalisib	759224	drug	FAS	gene	0.00229141	0.392758	0.00485486	0.364923	TSG
Idelalisib	759224	drug	PTPN13	gene	0.00616996	0.355507	0.00734539	0.348479	TSG
Idelalisib	759224	drug	PTPRD	gene	0.00246216	0.390194	0.00883732	0.340855	TSG
Ifosfamide	109724	drug	CNTRL	gene	0.000470809	0.472013	0.0133375	0.344383	fusion
Ifosfamide	109724	drug	LCP1	gene	0.000170597	0.502666	0.0152559	0.338055	fusion
Ifosfamide	109724	drug	NONO	gene	0.00221766	0.418898	0.0144495	0.340627	fusion
Ifosfamide	109724	drug	SEPT6	gene	2.98514e-07	0.646468	0.000124598	0.511596	fusion
Ifosfamide	109724	drug	FUBP1	gene	0.00430654	0.393255	0.00941528	0.36023	oncogene
Ifosfamide	109724	drug	ZEB1	gene	0.00730218	0.371329	0.0157937	0.336403	oncogene
Ifosfamide	109724	drug	EWSR1	gene	0.000196543	0.498561	0.00555021	0.382903	oncogene, fusion
Ifosfamide	109724	drug	PRDM16	gene	0.00877045	0.363366	0.011298	0.352031	oncogene, fusion
Ifosfamide	109724	drug	TAF15	gene	0.00351648	0.401299	0.00557145	0.382744	oncogene, fusion
Ifosfamide	109724	drug	TAL2	gene	0.00302844	0.407106	0.00968898	0.358955	oncogene, fusion
Ifosfamide	109724	drug	ZNF521	gene	0.00550041	0.383276	0.00534751	0.384441	oncogene, fusion
Ifosfamide	109724	drug	RUNX1	gene	0.000145153	0.507287	0.00207653	0.421334	oncogene, TSG, fusion
Ifosfamide	109724	drug	WT1	gene	0.000350509	0.481223	0.000317874	0.484218	oncogene, TSG, fusion
Ifosfamide	109724	drug	BAZ1A	gene	0.00289593	0.408825	0.0150849	0.33859	TSG
Ifosfamide	109724	drug	PHF6	gene	0.000187814	0.499884	0.00141956	0.435082	TSG
Ifosfamide	109724	drug	PPP6C	gene	0.010858	0.353835	0.00371913	0.399095	TSG
Ifosfamide	109724	drug	RBM10	gene	0.000560937	0.466421	7.26192e-05	0.526384	TSG
Ifosfamide	109724	drug	BCOR	gene	0.00269298	0.411598	0.00859589	0.364249	TSG, fusion
Imatinib	743414	drug	LCP1	gene	0.00610186	0.352992	0.00202937	0.393806	fusion
Imatinib	743414	drug	PRKCB	gene	6.08267e-07	0.596788	0.00544069	0.357494	NA
Imatinib	743414	drug	MYB	gene	0.000756897	0.42647	0.0012037	0.411511	oncogene, fusion
Imatinib	743414	drug	BLM	gene	0.00429215	0.366605	0.00090732	0.420707	TSG
Imatinib	743414	drug	RPL10	gene	0.00181958	0.400848	0.00539331	0.360825	TSG
Irinotecan	616348	drug	FUBP1	gene	0.00605545	0.350408	0.00744932	0.342179	oncogene
Irinotecan	616348	drug	ATF1	gene	0.00395242	0.366714	0.002411	0.384627	oncogene, fusion
Irinotecan	616348	drug	DDX6	gene	0.00281719	0.379091	0.00721342	0.343472	oncogene, fusion
Irinotecan	616348	drug	TAF15	gene	0.000935056	0.416414	0.000986142	0.414709	oncogene, fusion
Irinotecan	616348	drug	TERT	gene	0.00119441	0.408491	0.000990163	0.414578	oncogene, TSG
Irinotecan	616348	drug	TCF3	gene	0.00389527	0.367256	0.00877607	0.335515	oncogene, TSG, fusion
Irinotecan	616348	drug	BAZ1A	gene	0.000408288	0.441888	0.00108657	0.411577	TSG
Irinotecan	616348	drug	RFWD3	gene	0.00274324	0.380043	0.000906267	0.417412	TSG
Irinotecan	616348	drug	SPOP	gene	0.00467017	0.360435	0.00813197	0.338632	TSG
Irinotecan	616348	drug	CBFB	gene	0.00237251	0.385194	0.00760334	0.341355	TSG, fusion
Ixabepilone	747973	drug	SRSF2	gene	0.006824	0.370702	0.00956494	0.356123	oncogene
Ixabepilone	747973	drug	EWSR1	gene	0.00275395	0.403248	0.00117186	0.433868	oncogene, fusion
Ixabepilone	747973	drug	LMO2	gene	0.0135016	0.337348	0.00358048	0.393242	oncogene, fusion
Ixabepilone	747973	drug	MYB	gene	0.00552186	0.37603	0.000343224	0.473419	oncogene, fusion
Ixabepilone	747973	drug	MYC	gene	0.00378209	0.391115	0.00458706	0.38351	oncogene, fusion
Ixabepilone	747973	drug	BRCA2	gene	0.00450748	0.384207	0.0045593	0.383752	TSG
Ixabepilone	747973	drug	CHEK2	gene	0.00628642	0.370696	0.0130166	0.339025	TSG
Ixabepilone	747973	drug	FEN1	gene	0.00199565	0.415126	0.00354112	0.39367	TSG
Ixabepilone	747973	drug	NTHL1	gene	0.000911163	0.442368	0.00117324	0.433827	TSG
Ixabepilone	747973	drug	SPEN	gene	0.00669319	0.368086	0.00883832	0.356254	TSG
Ixabepilone	747973	drug	WRN	gene	0.00466585	0.38283	0.00455008	0.383832	TSG
Ixazomib citrate	758254	drug	PMS1	gene	0.00402023	0.372144	0.00110698	0.417634	NA
Ixazomib citrate	758254	drug	CDK4	gene	0.000981601	0.418173	0.00633414	0.351512	oncogene
Ixazomib citrate	758254	drug	DAXX	gene	0.00406875	0.368623	0.0062169	0.352253	oncogene, TSG
Ixazomib citrate	758254	drug	ATR	gene	0.000984495	0.418077	0.00190243	0.396049	TSG
Ixazomib citrate	758254	drug	TNFRSF14	gene	0.00625726	0.351997	0.00173517	0.399217	TSG
Lapatinib	745750	drug	MLLT10	gene	0.00106307	0.415585	0.00146076	0.405062	oncogene, fusion
Lenvatinib	755980	drug	COL1A1	gene	0.000190524	0.478619	0.00935741	0.344343	fusion
Lenvatinib	755980	drug	COL3A1	gene	0.0054496	0.366625	0.000557036	0.446771	fusion
Lenvatinib	755980	drug	LHFP	gene	0.00156693	0.412831	0.00299985	0.389572	fusion
Lenvatinib	755980	drug	MYH11	gene	0.00686289	0.360466	0.0100833	0.344173	fusion
Lenvatinib	755980	drug	FLNA	gene	0.00581336	0.364041	0.00330461	0.385961	NA
Lenvatinib	755980	drug	JUN	gene	0.000976711	0.428779	0.000867736	0.432652	oncogene
Lenvatinib	755980	drug	ABL2	gene	0.0023606	0.398348	0.00508583	0.369365	oncogene, fusion
Lenvatinib	755980	drug	ACKR3	gene	0.000107019	0.494536	0.00155975	0.41299	oncogene, fusion
Lenvatinib	755980	drug	FSTL3	gene	0.00113515	0.423791	0.0104856	0.339448	oncogene, fusion
Lenvatinib	755980	drug	PDCD1LG2	gene	0.000689471	0.440053	0.00313633	0.387916	oncogene, fusion
Lenvatinib	755980	drug	PIM1	gene	0.0051577	0.36881	0.00843375	0.348748	oncogene, fusion
Lenvatinib	755980	drug	CDKN1A	gene	0.0022259	0.400464	0.00587023	0.36365	oncogene, TSG
Lenvatinib	755980	drug	MALAT1	gene	0.00720743	0.355295	0.00157667	0.412617	oncogene, TSG, fusion
Lenvatinib	755980	drug	FAT4	gene	0.00873584	0.347263	0.00335427	0.3854	TSG
Lenvatinib	755980	drug	LATS2	gene	0.00806289	0.350635	0.00439943	0.375041	TSG
Lenvatinib	755980	drug	SFRP4	gene	0.00113659	0.423748	0.00310255	0.38832	TSG
Lenvatinib	755980	drug	BCL10	gene	0.00517783	0.368656	0.0062441	0.361159	TSG, fusion
Lenvatinib	755980	drug	MYH9	gene	0.00282916	0.391739	0.00156748	0.412819	TSG, fusion
Lenvatinib	755980	drug	NRG1	gene	0.00614079	0.361834	0.00299602	0.389619	TSG, fusion
Lomustine	79037	drug	C2orf44	gene	0.00323882	0.3771	0.00403041	0.368979	fusion
Lomustine	79037	drug	CNTRL	gene	2.40136e-05	0.5203	0.0013607	0.407441	fusion
Lomustine	79037	drug	LCP1	gene	0.000141398	0.475478	0.00107933	0.41509	fusion
Lomustine	79037	drug	NONO	gene	0.00389208	0.37029	0.00484705	0.361965	fusion
Lomustine	79037	drug	RALGDS	gene	0.00937099	0.335569	0.00569464	0.355711	fusion
Lomustine	79037	drug	SEPT6	gene	1.37038e-06	0.58146	1.44503e-05	0.532061	fusion
Lomustine	79037	drug	THRAP3	gene	0.0035406	0.376918	0.00708509	0.349946	fusion
Lomustine	79037	drug	BCLAF1	gene	4.68656e-05	0.504121	3.62053e-05	0.510463	NA
Lomustine	79037	drug	CHD4	gene	0.000556297	0.436034	0.000615448	0.432926	oncogene
Lomustine	79037	drug	FUBP1	gene	0.000250702	0.459562	0.0011072	0.414257	oncogene
Lomustine	79037	drug	DDX5	gene	0.00125977	0.413349	0.000583128	0.438086	oncogene, fusion
Lomustine	79037	drug	DDX6	gene	0.000299712	0.454437	0.00358407	0.373363	oncogene, fusion
Lomustine	79037	drug	EWSR1	gene	8.89774e-05	0.487803	0.000130625	0.47762	oncogene, fusion
Lomustine	79037	drug	MYB	gene	0.000120637	0.479756	0.00203121	0.393775	oncogene, fusion
Lomustine	79037	drug	ZNF521	gene	0.000756683	0.426479	0.00617278	0.352535	oncogene, fusion
Lomustine	79037	drug	TRIM24	gene	0.00316503	0.377944	0.00238194	0.388178	oncogene, TSG, fusion
Lomustine	79037	drug	AMER1	gene	0.00276565	0.386005	0.00556252	0.359612	TSG
Lomustine	79037	drug	ARID1B	gene	0.00132256	0.40839	0.00353078	0.373919	TSG
Lomustine	79037	drug	MED12	gene	0.000681115	0.429778	0.00107712	0.415157	TSG
Lomustine	79037	drug	PHF6	gene	0.000234347	0.461478	0.00119367	0.411787	TSG
Lomustine	79037	drug	PPP6C	gene	0.00259886	0.385074	0.000920545	0.420242	TSG
Lomustine	79037	drug	RBM10	gene	0.000638369	0.431794	1.99811e-06	0.574067	TSG
Lomustine	79037	drug	SMC1A	gene	0.00869671	0.338671	0.00875194	0.338409	TSG
Lomustine	79037	drug	SPEN	gene	0.00438828	0.365764	0.00719413	0.346417	TSG
Lomustine	79037	drug	ZMYM3	gene	0.00512948	0.359781	0.00765925	0.343879	TSG
Lomustine	79037	drug	ZRSR2	gene	0.00150818	0.403985	0.000844622	0.422995	TSG
Lomustine	79037	drug	ARID1A	gene	0.0015958	0.402073	0.00287655	0.381421	TSG, fusion
Lomustine	79037	drug	BCOR	gene	2.28833e-05	0.521435	1.58268e-05	0.529986	TSG, fusion
Lomustine	79037	drug	CBFB	gene	0.00347282	0.374531	0.00563967	0.356091	TSG, fusion
Melphalan	8806	drug	FNBP1	gene	0.0004665	0.437922	0.00637786	0.348367	fusion
Melphalan	8806	drug	SEPT6	gene	3.49144e-05	0.507516	0.00208277	0.389746	fusion
Melphalan	8806	drug	DDX5	gene	0.00728104	0.345932	0.00621851	0.352243	oncogene, fusion
Melphalan	8806	drug	KDM5A	gene	0.00211579	0.389199	0.00759632	0.341392	oncogene, fusion
Melphalan	8806	drug	TAF15	gene	0.00337633	0.372532	0.006215	0.349387	oncogene, fusion
Melphalan	8806	drug	CTCF	gene	1.13085e-05	0.533638	0.00379095	0.368265	TSG
Melphalan	8806	drug	SETD1B	gene	0.000518843	0.434723	0.00822402	0.338173	TSG
Mercaptopurine	755	drug	CLP1	gene	0.00222797	0.387399	0.00332111	0.373135	fusion
Mercaptopurine	755	drug	GMPS	gene	0.000674849	0.426678	0.000233636	0.457992	fusion
Mercaptopurine	755	drug	HIST1H4I	gene	0.00132038	0.408444	0.00374401	0.37174	fusion
Mercaptopurine	755	drug	NUP214	gene	0.00567492	0.352943	0.00439141	0.362765	fusion
Mercaptopurine	755	drug	TOP1	gene	0.00118986	0.408616	0.00177498	0.395248	fusion
Mercaptopurine	755	drug	CHD4	gene	0.000298595	0.451013	0.00027626	0.453241	oncogene
Mercaptopurine	755	drug	HIST1H3B	gene	0.00283448	0.378871	0.00343687	0.371881	oncogene
Mercaptopurine	755	drug	SETDB1	gene	0.00568936	0.352844	0.00183365	0.394137	oncogene
Mercaptopurine	755	drug	U2AF1	gene	3.35214e-06	0.559574	8.16692e-07	0.587176	oncogene
Mercaptopurine	755	drug	DDX5	gene	0.000477501	0.440676	0.000122101	0.479433	oncogene, fusion
Mercaptopurine	755	drug	MYB	gene	0.00590315	0.351405	0.00143955	0.402318	oncogene, fusion
Mercaptopurine	755	drug	TRIM27	gene	0.000439364	0.439712	0.000123838	0.475387	oncogene, fusion
Mercaptopurine	755	drug	KMT2D	gene	0.000688115	0.426074	0.00333677	0.372963	oncogene, TSG
Mercaptopurine	755	drug	TERT	gene	0.00525948	0.355887	0.000768687	0.422619	oncogene, TSG
Mercaptopurine	755	drug	FOXO4	gene	0.00297536	0.377126	0.00165584	0.39761	oncogene, TSG, fusion
Mercaptopurine	755	drug	BAZ1A	gene	0.000188195	0.464024	0.000434922	0.440014	TSG
Mercaptopurine	755	drug	FANCD2	gene	0.00835832	0.337513	0.00323619	0.37408	TSG
Mercaptopurine	755	drug	FANCE	gene	0.00346206	0.371613	0.00270893	0.380493	TSG
Mercaptopurine	755	drug	FEN1	gene	0.000894299	0.417836	0.00160759	0.398611	TSG
Mercaptopurine	755	drug	LARP4B	gene	0.00193908	0.392217	0.00202509	0.390719	TSG
Mercaptopurine	755	drug	MAX	gene	0.000196841	0.462781	0.000526336	0.43429	TSG
Mercaptopurine	755	drug	MEN1	gene	4.10284e-05	0.503595	5.93724e-06	0.54765	TSG
Mercaptopurine	755	drug	MSH2	gene	0.00706399	0.344309	0.000761905	0.422897	TSG
Mercaptopurine	755	drug	N4BP2	gene	0.00574833	0.352442	0.000420123	0.441042	TSG
Mercaptopurine	755	drug	POLE	gene	0.0053755	0.355044	0.00140097	0.403223	TSG
Mercaptopurine	755	drug	SDHAF2	gene	0.000676358	0.426609	0.00185279	0.393781	TSG
Mercaptopurine	755	drug	SETD1B	gene	0.00397209	0.366529	0.0033592	0.372718	TSG
Mercaptopurine	755	drug	SPEN	gene	0.00263243	0.381514	0.000501286	0.435762	TSG
Mercaptopurine	755	drug	SPOP	gene	0.00215029	0.388637	0.00399719	0.366294	TSG
Methotrexate	740	drug	ATIC	gene	0.000960982	0.415538	0.00728157	0.343095	fusion
Methotrexate	740	drug	C2orf44	gene	0.00018356	0.464713	4.1126e-05	0.503537	fusion
Methotrexate	740	drug	FIP1L1	gene	0.00306093	0.376101	0.000796172	0.421515	fusion
Methotrexate	740	drug	HIST1H4I	gene	0.00122241	0.411002	0.000703407	0.428772	fusion
Methotrexate	740	drug	HSP90AB1	gene	0.00693952	0.345019	0.0046974	0.360214	fusion
Methotrexate	740	drug	SEPT6	gene	0.00489034	0.358679	0.000776162	0.422315	fusion
Methotrexate	740	drug	TOP1	gene	0.00191096	0.39272	0.000917085	0.417034	fusion
Methotrexate	740	drug	ZNF384	gene	0.000340356	0.447226	0.00304786	0.376256	fusion
Methotrexate	740	drug	CHD4	gene	0.00193914	0.392216	0.000191343	0.463566	oncogene
Methotrexate	740	drug	H3F3B	gene	0.00124665	0.407086	0.00784987	0.340065	oncogene
Methotrexate	740	drug	HIST1H3B	gene	0.0024463	0.384114	0.000701227	0.425488	oncogene
Methotrexate	740	drug	XPO1	gene	0.00144256	0.402248	0.000376881	0.444247	oncogene
Methotrexate	740	drug	ATF1	gene	0.00711003	0.34405	0.00551123	0.354079	oncogene, fusion
Methotrexate	740	drug	EWSR1	gene	0.000311684	0.449776	0.00137886	0.403753	oncogene, fusion
Methotrexate	740	drug	HMGA1	gene	0.00755645	0.341604	0.0083641	0.337484	oncogene, fusion
Methotrexate	740	drug	MYC	gene	0.00302726	0.376501	0.0016616	0.397493	oncogene, fusion
Methotrexate	740	drug	PSIP1	gene	0.00840119	0.337304	0.00577005	0.352295	oncogene, fusion
Methotrexate	740	drug	SET	gene	0.00523258	0.356084	0.00836125	0.337498	oncogene, fusion
Methotrexate	740	drug	TAF15	gene	0.00240192	0.38476	0.000696493	0.425698	oncogene, fusion
Methotrexate	740	drug	TERT	gene	5.96542e-06	0.547549	7.47811e-07	0.588817	oncogene, TSG
Methotrexate	740	drug	BLM	gene	0.00107982	0.411779	0.000606162	0.429987	TSG
Methotrexate	740	drug	CTCF	gene	0.000325538	0.448519	0.000324814	0.448583	TSG
Methotrexate	740	drug	FANCA	gene	0.00644873	0.347931	0.00310929	0.375533	TSG
Methotrexate	740	drug	MEN1	gene	6.63574e-05	0.491621	7.19661e-05	0.489555	TSG
Methotrexate	740	drug	MSH2	gene	0.000298929	0.45098	0.00017089	0.466679	TSG
Methotrexate	740	drug	NTHL1	gene	0.000205156	0.461631	0.00123211	0.407472	TSG
Methotrexate	740	drug	RFWD3	gene	0.00154194	0.400015	0.00094872	0.41595	TSG
Methotrexate	740	drug	SDHB	gene	0.00897756	0.334581	0.00778017	0.340426	TSG
Methotrexate	740	drug	SETD1B	gene	0.00211206	0.389261	0.00415138	0.364878	TSG
Methotrexate	740	drug	ZMYM3	gene	0.00115146	0.409689	0.000849017	0.419486	TSG
Methotrexate	740	drug	CBFB	gene	0.000520068	0.434652	0.00574951	0.352434	TSG, fusion
Methotrexate	740	drug	YWHAE	gene	0.001168	0.409223	0.00320533	0.374428	TSG, fusion
Mitomycin	26980	drug	XPO1	gene	0.00880506	0.335379	0.0084406	0.337112	oncogene
Mitomycin	26980	drug	KDM5A	gene	0.00308429	0.375826	0.00183097	0.394187	oncogene, fusion
Mitomycin	26980	drug	TAF15	gene	0.000443753	0.439415	0.000108646	0.478861	oncogene, fusion
Mitomycin	26980	drug	SUZ12	gene	0.00657664	0.347154	0.00229201	0.386407	oncogene, TSG, fusion
Mitomycin	26980	drug	BRCA1	gene	0.000190731	0.463654	0.000184873	0.464516	TSG
Mitomycin	26980	drug	CDK12	gene	0.00815704	0.338506	0.00249705	0.383388	TSG
Mitomycin	26980	drug	CTCF	gene	0.000846321	0.419586	0.00177093	0.395326	TSG
Mitomycin	26980	drug	FANCC	gene	0.00408801	0.365454	0.00437907	0.362871	TSG
Mitomycin	26980	drug	MSH6	gene	0.00591416	0.351332	0.00441469	0.362565	TSG
Mitomycin	26980	drug	RFWD3	gene	0.00546892	0.354378	0.00112996	0.410303	TSG
Mitomycin	26980	drug	CBFB	gene	0.00856397	0.336519	0.00512321	0.356897	TSG, fusion
Mitoxantrone	279836	drug	ZEB1	gene	3.25118e-05	0.509233	6.96472e-06	0.544237	oncogene
Mitoxantrone	279836	drug	DDX6	gene	0.00466618	0.360467	0.00535483	0.355193	oncogene, fusion
Mitoxantrone	279836	drug	FLI1	gene	0.00296159	0.377293	0.00548798	0.354243	oncogene, fusion
Mitoxantrone	279836	drug	PDGFRA	gene	0.00905083	0.334245	0.000220013	0.459679	oncogene, fusion
Mitoxantrone	279836	drug	TAF15	gene	0.00306805	0.376017	0.000450203	0.438985	oncogene, fusion
Mitoxantrone	279836	drug	WHSC1	gene	0.00681779	0.345724	0.00594182	0.35115	oncogene, fusion
Mitoxantrone	279836	drug	SMARCE1	gene	0.006851	0.345531	0.00029789	0.451081	TSG
Nilotinib	747599	drug	FIP1L1	gene	0.000181869	0.468578	7.72021e-05	0.491488	fusion
Nilotinib	747599	drug	LCP1	gene	0.0039195	0.370027	0.00618432	0.352462	fusion
Nilotinib	747599	drug	TFRC	gene	0.00458265	0.364114	0.00122788	0.410854	fusion
Nilotinib	747599	drug	PRKCB	gene	2.29646e-07	0.614177	0.000596706	0.43388	NA
Nilotinib	747599	drug	CHD4	gene	0.00556008	0.356647	0.00494882	0.361166	oncogene
Nilotinib	747599	drug	MYB	gene	0.000218649	0.463435	0.000908887	0.420651	oncogene, fusion
Nilotinib	747599	drug	NFATC2	gene	0.00669578	0.3493	0.00251739	0.386212	oncogene, fusion
Nilotinib	747599	drug	TRIM27	gene	0.000269149	0.457534	0.000853682	0.422655	oncogene, fusion
Nilotinib	747599	drug	LEF1	gene	0.00265741	0.384276	0.00365581	0.372627	oncogene, TSG
Nilotinib	747599	drug	FOXO4	gene	3.00788e-05	0.514942	0.000117489	0.480463	oncogene, TSG, fusion
Nilotinib	747599	drug	TRIM24	gene	0.00357394	0.373468	0.00427806	0.366729	oncogene, TSG, fusion
Nilotinib	747599	drug	BLM	gene	0.000399591	0.446007	0.000546689	0.436567	TSG
Nilotinib	747599	drug	CHEK2	gene	0.0047559	0.362694	0.00695369	0.347785	TSG
Nilotinib	747599	drug	SDHB	gene	0.00298675	0.380057	0.000896888	0.421077	TSG
Nitrogen mustard	762	drug	MLLT6	gene	0.00464094	0.360673	0.000777546	0.422259	fusion
Nitrogen mustard	762	drug	NUTM2B	gene	0.00123067	0.40751	0.00724765	0.343282	fusion
Nitrogen mustard	762	drug	PRCC	gene	0.00153275	0.400216	0.00549097	0.354222	fusion
Nitrogen mustard	762	drug	ZCCHC8	gene	0.00246578	0.383834	0.00115014	0.409726	fusion
Nitrogen mustard	762	drug	MDM4	gene	0.000959636	0.415583	0.000726681	0.424377	oncogene
Nitrogen mustard	762	drug	SETDB1	gene	0.000195233	0.463008	0.000264886	0.454439	oncogene
Nitrogen mustard	762	drug	ATF1	gene	0.00361193	0.370054	0.000438462	0.439773	oncogene, fusion
Nitrogen mustard	762	drug	TAF15	gene	0.0046149	0.360887	0.00503952	0.357529	oncogene, fusion
Nitrogen mustard	762	drug	KMT2D	gene	4.55623e-05	0.501023	0.000577724	0.431458	oncogene, TSG
Nitrogen mustard	762	drug	ARID2	gene	0.000109325	0.478696	0.000456601	0.438564	TSG
Nitrogen mustard	762	drug	BAZ1A	gene	0.000640412	0.428297	0.00398555	0.366403	TSG
Nitrogen mustard	762	drug	CTCF	gene	0.000461515	0.438244	0.00479887	0.3594	TSG
Nitrogen mustard	762	drug	RFWD3	gene	0.00290414	0.377999	0.00126892	0.406503	TSG
Nitrogen mustard	762	drug	SETD1B	gene	0.000173906	0.466199	0.000702461	0.425433	TSG
Nitrogen mustard	762	drug	SMARCE1	gene	0.00184432	0.393938	0.000149743	0.470279	TSG
Olaparib	753686	drug	AR	gene	0.000838887	0.423212	0.00361349	0.37306	oncogene
Osimertinib	779217	drug	PDGFB	gene	0.00213973	0.391956	0.00164186	0.401105	oncogene, fusion
Osimertinib	779217	drug	ELF3	gene	0.00514219	0.359685	0.00185008	0.397012	TSG
Oxaliplatin	266046	drug	C2orf44	gene	0.00775691	0.372305	0.00819867	0.369879	fusion
Oxaliplatin	266046	drug	MLLT6	gene	0.00596023	0.383605	0.00707977	0.376267	fusion
Oxaliplatin	266046	drug	NACA	gene	0.000928618	0.453964	0.00107717	0.448865	fusion
Oxaliplatin	266046	drug	NUTM2B	gene	0.0140373	0.345348	0.0163182	0.338136	fusion
Oxaliplatin	266046	drug	SEPT6	gene	3.69497e-05	0.548711	0.000236533	0.497575	fusion
Oxaliplatin	266046	drug	ZCCHC8	gene	0.0151127	0.341832	0.00285319	0.413293	fusion
Oxaliplatin	266046	drug	FUBP1	gene	0.000817382	0.458287	0.000751294	0.461112	oncogene
Oxaliplatin	266046	drug	MDM4	gene	0.00892057	0.366149	0.00608435	0.382735	oncogene
Oxaliplatin	266046	drug	EWSR1	gene	0.00104418	0.449941	0.0114149	0.355001	oncogene, fusion
Oxaliplatin	266046	drug	MYB	gene	0.000879267	0.455821	0.0132596	0.348037	oncogene, fusion
Oxaliplatin	266046	drug	MYC	gene	5.63557e-05	0.537784	8.36536e-05	0.527205	oncogene, fusion
Oxaliplatin	266046	drug	SET	gene	0.0127834	0.349751	0.00831417	0.369264	oncogene, fusion
Oxaliplatin	266046	drug	TAF15	gene	0.000130756	0.514805	1.22363e-05	0.575627	oncogene, fusion
Oxaliplatin	266046	drug	EZH2	gene	0.000867766	0.456267	0.0030938	0.410157	oncogene, TSG
Oxaliplatin	266046	drug	TERT	gene	0.00938444	0.363888	0.00834309	0.369111	oncogene, TSG
Oxaliplatin	266046	drug	TCF3	gene	0.00698226	0.376864	0.00484746	0.392205	oncogene, TSG, fusion
Oxaliplatin	266046	drug	ARID2	gene	0.00289471	0.412736	0.00544524	0.387393	TSG
Oxaliplatin	266046	drug	BLM	gene	0.00375986	0.402482	0.006583	0.379388	TSG
Oxaliplatin	266046	drug	FEN1	gene	0.00536823	0.387987	0.0130868	0.348653	TSG
Oxaliplatin	266046	drug	MEN1	gene	0.00376117	0.402468	0.00249386	0.418442	TSG
Oxaliplatin	266046	drug	MSH2	gene	0.00853823	0.368091	0.00356442	0.404601	TSG
Oxaliplatin	266046	drug	POLD1	gene	0.00151563	0.436824	0.00215965	0.423858	TSG
Oxaliplatin	266046	drug	PRF1	gene	0.00741096	0.37429	0.000513652	0.473562	TSG
Oxaliplatin	266046	drug	RAD17	gene	0.00156523	0.435666	0.00294985	0.412006	TSG
Oxaliplatin	266046	drug	RBM10	gene	0.015196	0.341569	0.00189177	0.428767	TSG
Oxaliplatin	266046	drug	RPL10	gene	5.17469e-05	0.544844	5.77552e-05	0.541943	TSG
Oxaliplatin	266046	drug	RPL5	gene	0.00866003	0.371111	0.0135489	0.350495	TSG
Oxaliplatin	266046	drug	SETD1B	gene	0.00482502	0.392396	0.0126291	0.350318	TSG
Oxaliplatin	266046	drug	SMARCD1	gene	0.00699684	0.376774	0.0097867	0.362004	TSG
Oxaliplatin	266046	drug	ZMYM3	gene	0.00716455	0.375753	0.010584	0.358458	TSG
Oxaliplatin	266046	drug	BCOR	gene	0.00269856	0.415434	0.00368292	0.403304	TSG, fusion
Paclitaxel	125973	drug	CNTRL	gene	3.28008e-05	0.509021	6.50404e-05	0.492129	fusion
Paclitaxel	125973	drug	HIST1H3B	gene	0.00586039	0.351689	0.00422943	0.36418	oncogene
Paclitaxel	125973	drug	EWSR1	gene	0.00767961	0.340952	0.00208844	0.389652	oncogene, fusion
Paclitaxel	125973	drug	TERT	gene	0.00576665	0.352318	0.0014205	0.402762	oncogene, TSG
Paclitaxel	125973	drug	AMER1	gene	0.00304717	0.379329	0.000475498	0.440803	TSG
Paclitaxel	125973	drug	BLM	gene	0.00416512	0.364755	0.00647516	0.347769	TSG
Paclitaxel	125973	drug	FANCE	gene	0.00487207	0.358822	0.000925576	0.41674	TSG
Paclitaxel	125973	drug	FEN1	gene	0.000703265	0.425398	0.000369418	0.444833	TSG
Paclitaxel	125973	drug	KDM5C	gene	0.00129987	0.405708	0.00644101	0.347978	TSG
Paclitaxel	125973	drug	PHF6	gene	0.00517649	0.356499	0.00461783	0.360863	TSG
Paclitaxel	125973	drug	SPEN	gene	0.00684827	0.345547	0.0010492	0.41271	TSG
Palbociclib	758247	drug	AFF1	gene	0.00345284	0.374744	0.00074606	0.426924	fusion
Palbociclib	758247	drug	HIST1H4I	gene	0.000365882	0.452195	0.000731777	0.430986	fusion
Palbociclib	758247	drug	MLLT6	gene	7.7624e-05	0.491347	0.000317997	0.452719	fusion
Palbociclib	758247	drug	NUTM2B	gene	0.000986261	0.418019	0.00220116	0.390963	fusion
Palbociclib	758247	drug	TOP1	gene	0.00304033	0.379411	0.00182047	0.397568	fusion
Palbociclib	758247	drug	ZCCHC8	gene	0.00096636	0.418678	0.000122774	0.479286	fusion
Palbociclib	758247	drug	SETDB1	gene	0.00523437	0.358997	0.00683645	0.348468	oncogene
Palbociclib	758247	drug	BCL2	gene	0.000230361	0.461963	0.00972649	0.33401	oncogene, fusion
Palbociclib	758247	drug	MLLT10	gene	0.00433015	0.36627	0.00165459	0.400842	oncogene, fusion
Palbociclib	758247	drug	MYC	gene	5.55235e-08	0.637772	4.28827e-07	0.603148	oncogene, fusion
Palbociclib	758247	drug	P2RY8	gene	2.15728e-05	0.522819	0.00473069	0.362898	oncogene, fusion
Palbociclib	758247	drug	SYK	gene	0.000328914	0.451736	0.00879321	0.338214	oncogene, fusion
Palbociclib	758247	drug	TNFRSF17	gene	0.00931435	0.335822	0.00275824	0.382937	oncogene, fusion
Palbociclib	758247	drug	KMT2D	gene	0.00725423	0.346081	0.00611457	0.35291	oncogene, TSG
Palbociclib	758247	drug	BCL11B	gene	0.000210671	0.46448	0.00467165	0.363379	oncogene, TSG, fusion
Palbociclib	758247	drug	HOXA11	gene	0.002153	0.39174	0.00228493	0.389648	oncogene, TSG, fusion
Palbociclib	758247	drug	NOTCH1	gene	0.000389132	0.446794	0.00218111	0.391285	oncogene, TSG, fusion
Palbociclib	758247	drug	TRIM24	gene	0.00539626	0.357813	0.0042532	0.36695	oncogene, TSG, fusion
Palbociclib	758247	drug	BLM	gene	0.00707247	0.347104	0.0049318	0.361298	TSG
Palbociclib	758247	drug	ERCC5	gene	0.000406512	0.445497	0.00111772	0.413947	TSG
Palbociclib	758247	drug	FBXW7	gene	0.0039433	0.3698	0.00573649	0.355424	TSG
Palbociclib	758247	drug	PTPN6	gene	3.0014e-06	0.565884	5.67357e-05	0.499342	TSG
Palbociclib	758247	drug	RB1	gene	0.000326143	0.451982	0.00217767	0.39134	TSG
Palbociclib	758247	drug	RFWD3	gene	5.61845e-05	0.499588	0.000245139	0.460201	TSG
Palbociclib	758247	drug	RMI2	gene	0.00556552	0.356608	0.00728929	0.345886	TSG, fusion
Panobinostat	761190	drug	NTHL1	gene	0.0048041	0.362307	0.00376307	0.37155	TSG
Pipobroman	25154	drug	SEPT6	gene	7.38896e-05	0.488881	0.00190268	0.392869	fusion
Pipobroman	25154	drug	TAF15	gene	0.0024089	0.384658	0.00466572	0.360471	oncogene, fusion
Pipobroman	25154	drug	TERT	gene	0.00589525	0.351457	0.00160971	0.398566	oncogene, TSG
Pralatrexate	754230	drug	HIST1H4I	gene	0.00705045	0.356202	0.0102094	0.340602	fusion
Pralatrexate	754230	drug	H3F3B	gene	7.15673e-05	0.501183	0.0105506	0.336239	oncogene
Pralatrexate	754230	drug	TERT	gene	0.00186397	0.40335	0.000642121	0.438656	oncogene, TSG
Pralatrexate	754230	drug	MEN1	gene	0.00245078	0.393633	0.00320396	0.383831	TSG
Raloxifene	747974	drug	CNTRL	gene	0.00362256	0.372967	0.00660422	0.34985	fusion
Raloxifene	747974	drug	KDSR	gene	0.00348036	0.374451	0.00215722	0.391671	fusion
Raloxifene	747974	drug	LCP1	gene	0.000303008	0.45412	8.6243e-05	0.488617	fusion
Raloxifene	747974	drug	CHD4	gene	0.00789568	0.34264	0.00630101	0.351721	oncogene
Raloxifene	747974	drug	TRRAP	gene	0.00137284	0.407144	0.00855204	0.339363	oncogene
Raloxifene	747974	drug	BCL2	gene	1.93501e-07	0.617129	0.00342274	0.375068	oncogene, fusion
Raloxifene	747974	drug	CRTC1	gene	0.00674385	0.351942	0.0055115	0.359974	oncogene, fusion
Raloxifene	747974	drug	EWSR1	gene	0.00913957	0.336611	0.00343275	0.37496	oncogene, fusion
Raloxifene	747974	drug	MYB	gene	0.000177494	0.469252	0.00129515	0.409086	oncogene, fusion
Raloxifene	747974	drug	P2RY8	gene	0.000853429	0.422665	0.00446075	0.365142	oncogene, fusion
Raloxifene	747974	drug	TRIM24	gene	0.000900897	0.420934	0.000144971	0.4748	oncogene, TSG, fusion
Raloxifene	747974	drug	BLM	gene	0.000634733	0.431971	0.00469636	0.363177	TSG
Raloxifene	747974	drug	CHEK2	gene	0.00227856	0.389747	0.00190177	0.39606	TSG
Raloxifene	747974	drug	FAM46C	gene	0.000478109	0.440637	0.00529897	0.358521	TSG
Raloxifene	747974	drug	BCOR	gene	0.00740941	0.345225	0.000277122	0.456696	TSG, fusion
Rapamycin	226080	drug	FAS	gene	0.00687859	0.345371	0.00223451	0.387296	TSG
Rapamycin	226080	drug	NCOR2	gene	0.00579833	0.352105	0.00364947	0.369672	TSG
Sonidegib	761385	drug	KIAA1549	gene	0.00861372	0.339067	0.00448839	0.364906	fusion
Sonidegib	761385	drug	CCDC6	gene	0.00327332	0.376711	0.00556997	0.356577	TSG, fusion
Sonidegib	761385	drug	CLTC	gene	0.00191917	0.395745	0.00596413	0.353894	TSG, fusion
Sonidegib	761385	drug	WIF1	gene	0.00347646	0.374492	0.00258378	0.385282	TSG, fusion
Sunitinib	750690	drug	MLLT10	gene	0.00194354	0.395308	9.21551e-05	0.486885	oncogene, fusion
Sunitinib	750690	drug	MYC	gene	0.000378133	0.447642	1.82427e-05	0.526719	oncogene, fusion
Sunitinib	750690	drug	STAT6	gene	0.00463405	0.363688	0.00177585	0.398422	oncogene, fusion
Tamoxifen	180973	drug	CNTRL	gene	0.000267232	0.457739	0.000377578	0.447685	fusion
Tamoxifen	180973	drug	RALGDS	gene	0.00127232	0.409677	0.000870716	0.422025	fusion
Tamoxifen	180973	drug	TFRC	gene	0.00369165	0.372264	0.00462965	0.363724	fusion
Tamoxifen	180973	drug	BCLAF1	gene	0.0033323	0.376054	0.00154747	0.403116	NA
Tamoxifen	180973	drug	CHD4	gene	0.00642532	0.350944	0.00209232	0.39274	oncogene
Tamoxifen	180973	drug	SRSF2	gene	0.00299151	0.383144	0.000552559	0.439748	oncogene
Tamoxifen	180973	drug	CRTC1	gene	0.000599974	0.437204	0.00110749	0.417619	oncogene, fusion
Tamoxifen	180973	drug	EWSR1	gene	0.000970657	0.418535	8.38795e-05	0.48934	oncogene, fusion
Tamoxifen	180973	drug	MYB	gene	0.000130527	0.47764	6.51813e-08	0.635204	oncogene, fusion
Tamoxifen	180973	drug	SYK	gene	0.00306366	0.379132	0.00583554	0.354752	oncogene, fusion
Tamoxifen	180973	drug	BLM	gene	0.00266452	0.38418	0.000907232	0.42071	TSG
Tamoxifen	180973	drug	CHEK2	gene	0.000996117	0.417698	0.00189521	0.39618	TSG
Tamoxifen	180973	drug	KMT2C	gene	0.00321991	0.377314	0.00104101	0.416267	TSG
Tamoxifen	180973	drug	NTHL1	gene	3.23906e-05	0.513161	0.000705288	0.428688	TSG
Tamoxifen	180973	drug	PIK3R1	gene	0.00837761	0.340212	0.0033325	0.376052	TSG
Tamoxifen	180973	drug	PRDM2	gene	0.00385599	0.370639	0.00457029	0.364217	TSG
Tamoxifen	180973	drug	RBM10	gene	0.00326498	0.376804	0.00121986	0.411071	TSG
Tamoxifen	180973	drug	BCOR	gene	0.00599412	0.353696	0.00449058	0.364888	TSG, fusion
Temsirolimus	683864	drug	FAS	gene	0.000767199	0.429489	0.00022854	0.465847	TSG
Teniposide	122819	drug	AR	gene	0.000985356	0.414734	0.00483045	0.35915	oncogene
Teniposide	122819	drug	WAS	gene	9.23813e-06	0.538104	0.000276225	0.453244	oncogene
Teniposide	122819	drug	ZEB1	gene	0.00332763	0.373063	0.000574952	0.431604	oncogene
Teniposide	122819	drug	P2RY8	gene	0.000470161	0.437688	0.00799592	0.339317	oncogene, fusion
Teniposide	122819	drug	TAF15	gene	0.00607338	0.350292	0.00383286	0.367856	oncogene, fusion
Teniposide	122819	drug	CTCF	gene	0.000328374	0.448267	0.00879886	0.335408	TSG
Teniposide	122819	drug	IKZF1	gene	2.15839e-05	0.518924	0.00411696	0.36519	TSG, fusion
Thiotepa	6396	drug	FLT3	gene	0.000880076	0.418346	0.00414471	0.364939	oncogene
Thiotepa	6396	drug	KDM5A	gene	0.00313205	0.375269	0.00736835	0.342619	oncogene, fusion
Thiotepa	6396	drug	TAF15	gene	0.000477824	0.437204	0.000359121	0.445661	oncogene, fusion
Tioguanine	752	drug	HIST1H4I	gene	6.32029e-05	0.496612	0.00393877	0.369843	fusion
Tioguanine	752	drug	SEPT6	gene	0.000943363	0.416131	0.00151935	0.400511	fusion
Tioguanine	752	drug	TOP1	gene	0.00252266	0.383027	0.0024675	0.383809	fusion
Tioguanine	752	drug	CHD4	gene	0.000680724	0.426409	0.000140573	0.471988	oncogene
Tioguanine	752	drug	U2AF1	gene	2.82682e-05	0.512575	1.72997e-05	0.524038	oncogene
Tioguanine	752	drug	BRAF	gene	0.00316012	0.378	0.00802818	0.34196	oncogene, fusion
Tioguanine	752	drug	TRIM27	gene	0.00227935	0.386601	0.000879887	0.418353	oncogene, fusion
Tioguanine	752	drug	ZNF521	gene	0.00187381	0.393394	0.00567252	0.352959	oncogene, fusion
Tioguanine	752	drug	EZH2	gene	0.00136959	0.403977	0.00433847	0.363222	oncogene, TSG
Tioguanine	752	drug	TERT	gene	0.00201517	0.390889	0.00254022	0.382781	oncogene, TSG
Tioguanine	752	drug	BAZ1A	gene	1.20355e-05	0.532249	0.000421486	0.440946	TSG
Tioguanine	752	drug	LARP4B	gene	2.1639e-05	0.518865	0.000681282	0.426384	TSG
Tioguanine	752	drug	MAX	gene	0.000106458	0.479397	0.00411088	0.365246	TSG
Tioguanine	752	drug	MEN1	gene	0.000354391	0.446048	6.08387e-05	0.493817	TSG
Tioguanine	752	drug	MSH2	gene	0.00302044	0.376583	0.0062649	0.349072	TSG
Tioguanine	752	drug	POLE	gene	0.00222649	0.387422	0.00550802	0.354102	TSG
Tioguanine	752	drug	SPEN	gene	0.00147184	0.401576	0.000786939	0.421882	TSG
Tioguanine	752	drug	SPOP	gene	0.00168244	0.39707	0.00140752	0.403068	TSG
Topotecan	609699	drug	FNBP1	gene	0.00579414	0.352133	0.00543551	0.354615	fusion
Topotecan	609699	drug	TAF15	gene	0.00057328	0.431693	0.000174641	0.466083	oncogene, fusion
Trametinib	758246	drug	ACSL3	gene	7.48168e-05	0.492297	5.25407e-05	0.501272	fusion
Trametinib	758246	drug	ATIC	gene	0.0023229	0.389066	0.000740793	0.427147	fusion
Trametinib	758246	drug	EML4	gene	0.000205672	0.465153	0.000165979	0.471101	fusion
Trametinib	758246	drug	SLC45A3	gene	7.73857e-05	0.491427	2.24182e-05	0.521918	fusion
Trametinib	758246	drug	ERBB3	gene	0.00857787	0.339239	0.00266928	0.384116	oncogene
Trametinib	758246	drug	IDH1	gene	4.70266e-05	0.504036	7.84711e-05	0.491067	oncogene
Trametinib	758246	drug	SRSF2	gene	0.000828736	0.42703	0.000882138	0.425026	oncogene
Trametinib	758246	drug	BIRC6	gene	0.00320408	0.377495	0.00233041	0.388952	oncogene, fusion
Trametinib	758246	drug	ETV1	gene	0.00172179	0.399482	0.00042693	0.444037	oncogene, fusion
Trametinib	758246	drug	ETV4	gene	6.04987e-06	0.551252	2.87778e-07	0.61024	oncogene, fusion
Trametinib	758246	drug	ETV5	gene	5.63216e-05	0.499527	0.000127839	0.4782	oncogene, fusion
Trametinib	758246	drug	STAT6	gene	0.00385098	0.370687	0.00161858	0.401591	oncogene, fusion
Trametinib	758246	drug	ATP1A1	gene	0.00084892	0.422834	0.000576082	0.434962	oncogene, TSG
Trametinib	758246	drug	MAP3K1	gene	0.00268387	0.38392	0.000521431	0.438009	oncogene, TSG
Trametinib	758246	drug	NFE2L2	gene	0.00018871	0.467554	0.000405162	0.445596	oncogene, TSG
Trametinib	758246	drug	ASXL2	gene	0.000473052	0.440958	0.000554386	0.436139	TSG
Trametinib	758246	drug	CASP8	gene	0.00496143	0.361067	0.00952419	0.334891	TSG
Trametinib	758246	drug	ETNK1	gene	0.00310546	0.378638	0.00371671	0.372012	TSG
Trametinib	758246	drug	RNF43	gene	0.000841456	0.423115	0.0030704	0.379052	TSG
Trametinib	758246	drug	SH2B3	gene	0.00595926	0.353926	0.0080214	0.341995	TSG
Trametinib	758246	drug	TNFRSF14	gene	0.000437201	0.443326	0.000176645	0.469385	TSG
Triethylenemelamine	9706	drug	FLT3	gene	0.00150159	0.400906	0.00711885	0.344	oncogene
Triethylenemelamine	9706	drug	TAF15	gene	0.00023378	0.457975	7.83936e-05	0.487363	oncogene, fusion
Triethylenemelamine	9706	drug	SMARCE1	gene	0.00435245	0.363101	0.000564422	0.432168	TSG
Trifluridine	75520	drug	FLT3	gene	0.00680406	0.348658	0.00249887	0.386475	oncogene
Trifluridine	75520	drug	TAF15	gene	0.00460804	0.363903	0.000751496	0.426696	oncogene, fusion
Trifluridine	75520	drug	TERT	gene	0.00273367	0.383259	0.00254292	0.385851	oncogene, TSG
Trifluridine	75520	drug	POLE	gene	0.00891771	0.337632	0.0086138	0.339067	TSG
Trifluridine	75520	drug	RFWD3	gene	0.00843284	0.339942	0.00242042	0.387609	TSG
Uracil mustard	34462	drug	FNBP1	gene	0.000446289	0.439246	0.00608762	0.3502	fusion
Uracil mustard	34462	drug	SEPT6	gene	0.000227288	0.458767	0.00269251	0.38071	fusion
Uracil mustard	34462	drug	ZEB1	gene	0.00764651	0.341126	0.00346315	0.371601	oncogene
Uracil mustard	34462	drug	TAF15	gene	0.000893479	0.417865	0.000394669	0.44289	oncogene, fusion
Uracil mustard	34462	drug	BAZ1A	gene	0.00207065	0.389948	0.00784052	0.340113	TSG
Uracil mustard	34462	drug	SMARCE1	gene	0.00870387	0.335854	0.000503703	0.435617	TSG
Valrubicin	246131	drug	SEPT6	gene	0.00395798	0.372734	0.00439512	0.368751	fusion
Valrubicin	246131	drug	TCF12	gene	0.00415094	0.370931	0.00769547	0.346577	fusion
Valrubicin	246131	drug	WAS	gene	2.84201e-05	0.520239	0.00301547	0.382852	oncogene
Valrubicin	246131	drug	ZEB1	gene	0.00387051	0.373578	0.00689668	0.351037	oncogene
Valrubicin	246131	drug	FLI1	gene	0.000613714	0.436501	0.00945235	0.338035	oncogene, fusion
Valrubicin	246131	drug	P2RY8	gene	0.000441102	0.446608	0.00359271	0.376373	oncogene, fusion
Valrubicin	246131	drug	TAF15	gene	1.34555e-05	0.537696	1.05917e-06	0.59062	oncogene, fusion
Valrubicin	246131	drug	CTCF	gene	0.00386605	0.373621	0.00491127	0.364475	TSG
Valrubicin	246131	drug	PRF1	gene	0.00734489	0.348482	0.00588736	0.35737	TSG
Valrubicin	246131	drug	SMARCE1	gene	0.00443916	0.36837	0.00113527	0.416803	TSG
Valrubicin	246131	drug	IKZF1	gene	5.97096e-05	0.501904	0.00296896	0.383421	TSG, fusion
Vandetanib	760766	drug	SEPT5	gene	0.00258409	0.391719	0.00137699	0.413775	fusion
Vandetanib	760766	drug	ITGAV	gene	0.00136158	0.414156	0.000928326	0.42687	NA
Vandetanib	760766	drug	NBEA	gene	0.00994027	0.338794	0.0100132	0.338481	NA
Vandetanib	760766	drug	PREX2	gene	0.000879701	0.428617	0.00684627	0.354332	oncogene
Vandetanib	760766	drug	LPP	gene	8.49131e-05	0.49672	1.51171e-07	0.63003	oncogene, fusion
Vandetanib	760766	drug	APOBEC3B	gene	0.0109771	0.334529	0.00244567	0.393709	oncogene, TSG
Vandetanib	760766	drug	PTPN13	gene	0.00945963	0.340903	0.0062907	0.357756	TSG
Vemurafenib	761431	drug	ACSL3	gene	2.04116e-08	0.65328	0.00418616	0.36755	fusion
Vemurafenib	761431	drug	GAS7	gene	1.35555e-09	0.691261	0.0023017	0.38939	fusion
Vemurafenib	761431	drug	EPHA3	gene	0.00102122	0.416891	0.000354318	0.449558	NA
Vemurafenib	761431	drug	ACVR1	gene	0.000242831	0.46047	0.00163905	0.401163	oncogene
Vemurafenib	761431	drug	IDH1	gene	5.22192e-05	0.501425	0.00586212	0.354573	oncogene
Vemurafenib	761431	drug	KDR	gene	0.00724645	0.346124	0.00635559	0.351378	oncogene
Vemurafenib	761431	drug	MITF	gene	8.8411e-07	0.589828	0.00920697	0.336305	oncogene
Vemurafenib	761431	drug	SGK1	gene	8.1154e-06	0.544909	0.0096477	0.334351	oncogene
Vemurafenib	761431	drug	CREB3L2	gene	0.000170413	0.470376	0.000289766	0.455412	oncogene, fusion
Vemurafenib	761431	drug	ETV1	gene	0.00739066	0.345328	0.00726722	0.346009	oncogene, fusion
Vemurafenib	761431	drug	FCGR2B	gene	9.52906e-07	0.588414	0.0027088	0.383588	oncogene, fusion
Vemurafenib	761431	drug	HEY1	gene	2.6128e-11	0.737852	0.00126267	0.409929	oncogene, fusion
Vemurafenib	761431	drug	HOXD13	gene	0.000160942	0.471947	0.00863501	0.338965	oncogene, fusion
Vemurafenib	761431	drug	JAK2	gene	0.00852933	0.339473	0.00171046	0.399708	oncogene, fusion
Vemurafenib	761431	drug	PAX3	gene	8.69109e-09	0.665843	0.00173	0.399319	oncogene, fusion
Vemurafenib	761431	drug	SND1	gene	1.07746e-05	0.538663	5.78697e-10	0.702102	oncogene, fusion
Vemurafenib	761431	drug	ATP1A1	gene	2.15292e-07	0.615293	0.00214385	0.391889	oncogene, TSG
Vemurafenib	761431	drug	NFE2L2	gene	0.000268524	0.4576	0.00691135	0.348031	oncogene, TSG
Vemurafenib	761431	drug	FOXO4	gene	0.00797204	0.342247	0.0043778	0.365855	oncogene, TSG, fusion
Vemurafenib	761431	drug	IRF4	gene	9.35478e-06	0.541793	0.00119742	0.411684	oncogene, TSG, fusion
Vemurafenib	761431	drug	PIK3R1	gene	0.000944577	0.419413	0.00138081	0.406951	TSG
Vemurafenib	761431	drug	POT1	gene	0.00853439	0.339449	0.000158894	0.472298	TSG
Vemurafenib	761431	drug	SH2B3	gene	5.6482e-06	0.552717	0.00164229	0.401096	TSG
Vemurafenib	761431	drug	TNFRSF14	gene	1.19726e-12	0.768495	5.54976e-05	0.499898	TSG
Venetoclax	766270	drug	BCL2	gene	0.00141384	0.409478	0.00347125	0.377655	oncogene, fusion
Venetoclax	766270	drug	SND1	gene	0.000184795	0.471828	8.21459e-06	0.548707	oncogene, fusion
Venetoclax	766270	drug	BTK	gene	0.000214777	0.467607	0.000337956	0.454538	oncogene, TSG
Venetoclax	766270	drug	CASP8	gene	0.00252259	0.389325	6.75949e-06	0.552953	TSG
Venetoclax	766270	drug	TNFRSF14	gene	0.00460455	0.366966	3.21108e-06	0.568644	TSG
Vinblastine	49842	drug	C2orf44	gene	0.000472047	0.437568	0.000150412	0.470158	fusion
Vinblastine	49842	drug	CNTRL	gene	0.00493673	0.358318	0.00316999	0.374832	fusion
Vinblastine	49842	drug	CHD4	gene	0.00383272	0.367858	6.1125e-05	0.493698	oncogene
Vinblastine	49842	drug	XPO1	gene	0.000819704	0.420597	0.00223362	0.38731	oncogene
Vinblastine	49842	drug	FOXO4	gene	0.00878475	0.335474	3.96561e-05	0.504426	oncogene, TSG, fusion
Vinblastine	49842	drug	AMER1	gene	0.00636092	0.351345	0.00248125	0.386727	TSG
Vinblastine	49842	drug	KDM5C	gene	0.00269738	0.380646	0.00222461	0.387451	TSG
Vinblastine	49842	drug	LEPROTL1	gene	0.00403936	0.365902	0.00492178	0.358434	TSG
Vinblastine	49842	drug	PHF6	gene	0.00176822	0.395378	0.00501855	0.357689	TSG
Vinblastine	49842	drug	SDHB	gene	0.00896595	0.334634	0.00153451	0.400178	TSG
Vinorelbine	608210	drug	STRN	gene	0.00491529	0.370709	0.00628722	0.36088	fusion
Vorinostat	701852	drug	GAS7	gene	0.00273777	0.383205	0.001228	0.410851	fusion
Vorinostat	701852	drug	GPHN	gene	0.00857032	0.339275	0.00479468	0.362382	fusion
Vorinostat	701852	drug	RALGDS	gene	0.000519162	0.438142	0.000458551	0.441895	fusion
Vorinostat	701852	drug	SEPT6	gene	0.00131199	0.408656	0.00191078	0.395897	fusion
Vorinostat	701852	drug	VAV1	gene	0.00125491	0.410134	0.00408314	0.36849	fusion
Vorinostat	701852	drug	PCBP1	gene	0.00054762	0.436515	0.000814178	0.424163	NA
Vorinostat	701852	drug	CHD4	gene	0.000540355	0.436923	0.00118917	0.411912	oncogene
Vorinostat	701852	drug	MYB	gene	0.00600099	0.353651	0.00497584	0.360956	oncogene, fusion
Vorinostat	701852	drug	MYC	gene	0.00612481	0.352844	0.00432089	0.366352	oncogene, fusion
Vorinostat	701852	drug	POU2AF1	gene	0.00190732	0.39596	0.00591799	0.3542	oncogene, fusion
Vorinostat	701852	drug	TRIM27	gene	0.0017505	0.398915	0.00402078	0.369069	oncogene, fusion
Vorinostat	701852	drug	NOTCH1	gene	0.000444866	0.442805	0.00113041	0.413577	oncogene, TSG, fusion
Vorinostat	701852	drug	BLM	gene	0.00965184	0.334333	0.00774237	0.34344	TSG
Vorinostat	701852	drug	N4BP2	gene	0.000947473	0.419314	0.00124626	0.410363	TSG
Vorinostat	701852	drug	NTHL1	gene	0.00015121	0.473653	0.000354036	0.449581	TSG
Vorinostat	701852	drug	POLG	gene	0.00207899	0.392964	0.00104554	0.416126	TSG
Vorinostat	701852	drug	SMARCD1	gene	0.00910079	0.336788	0.0088379	0.338004	TSG
Vorinostat	701852	drug	TRAF7	gene	0.000506471	0.438893	0.000226274	0.462469	TSG
Vorinostat	701852	drug	RANBP2	gene	0.00093255	0.419825	0.00240456	0.387842	TSG, fusion
Zoledronate	721517	drug	COL1A1	gene	0.000484516	0.443767	0.00849145	0.342517	fusion
Zoledronate	721517	drug	MYH11	gene	5.76141e-06	0.560573	0.000354158	0.456832	fusion
Zoledronate	721517	drug	AKT3	gene	0.00357429	0.376565	0.00139272	0.409985	oncogene
Zoledronate	721517	drug	CALR	gene	0.000566011	0.439007	0.00454319	0.367481	oncogene
Zoledronate	721517	drug	IL6ST	gene	0.00421686	0.370331	0.00607695	0.356112	oncogene
Zoledronate	721517	drug	MYOD1	gene	0.00150364	0.41078	0.00965593	0.340031	oncogene
Zoledronate	721517	drug	FGFR1	gene	0.00526733	0.361751	0.00322755	0.380353	oncogene, fusion
Zoledronate	721517	drug	MAF	gene	0.00771835	0.346455	0.00723136	0.349116	oncogene, fusion
Zoledronate	721517	drug	MALT1	gene	0.0100288	0.335533	0.00442432	0.368498	oncogene, fusion
Zoledronate	721517	drug	PDCD1LG2	gene	0.00548869	0.360137	0.00881893	0.340942	oncogene, fusion
Zoledronate	721517	drug	NOTCH2	gene	0.00392071	0.373092	0.00144411	0.408762	oncogene, TSG
Zoledronate	721517	drug	RHOA	gene	0.00479508	0.365402	0.00904632	0.339878	oncogene, TSG
Zoledronate	721517	drug	FOXO3	gene	0.000480195	0.444039	0.00394422	0.372866	oncogene, TSG, fusion
Zoledronate	721517	drug	TBL1XR1	gene	0.00107655	0.418551	0.00189757	0.39939	oncogene, TSG, fusion
Zoledronate	721517	drug	FAT4	gene	0.00237366	0.391502	0.00139811	0.409855	TSG
Zoledronate	721517	drug	KLF6	gene	0.000438854	0.446762	0.000183665	0.472	TSG
Zoledronate	721517	drug	PTPRT	gene	0.00308515	0.382015	0.00145273	0.40856	TSG
Zoledronate	721517	drug	CREB3L1	gene	0.00159082	0.405472	0.00443148	0.368436	TSG, fusion
Zoledronate	721517	drug	EXT1	gene	0.00264372	0.387636	0.00198194	0.397872	TSG, fusion
Zoledronate	721517	drug	MYH9	gene	1.47725e-05	0.535568	0.000158603	0.476064	TSG, fusion
